# Supplementary material for: System-Wide Analysis of the GATC-Binding Nucleoid-Associated Protein Gbn and Its Impact on Streptomyces Development
Source: mSystems. 2022 May 16;7(3):e00061-22. doi: 10.1128/msystems.00061-22 (PMC9239103; doi:10.1128/msystems.00061-22)
Supplement: TABLE S1 [file msystems.00061-22-s0008.xlsx]

## Sheet: Table S1
Table S1
Gbn binding regions that overlap with promoter regions
-350 to +50 relative to translation start site was considered as promoter region
"Peak" in this table referes to "binding region"
An "overlap" represents >50% of the peak region overlaps with the promoter region
Only peaks shared by both 25 h and 48 h samples were listed in this table
Gene	Gene name / product	Translation start site on genome	Strand	25 h peak fold enrichment	48 h peak fold enrichment	25 h peak start	25 h peak end	25 h peak summit	25 h peak summit position	25 h peak width	48 h peak start	48 h peak end	48 h peak summit	48 h peak summit position	48 h peak width
SCO0002	ttrA	1251	+	24.5303	18.6334	1097	1400	1246	-5	304	1109	1414	1253	+2	306
SCO0003	DNA-binding protein	3868	+	7.93018	6.83064	3583	3816	3701	-167	234	3570	3824	3701	-167	255
SCO0008	hypothetical protein	11360	-	10.3196	4.37091	11317	11677	11453	-93	361	11366	11650	11499	-139	285
SCO0020	transposase	19973	+	4.16975	1.71589	19776	20035	19919	-54	260	19526	20058	19583	-390	533
SCO0019	hypothetical protein	19771	-	4.16975	1.71589	19776	20035	19919	-148	260	19526	20058	19583	+188	533
SCO0021	hypothetical protein	21616	+	4.91197	7.22277	21517	21721	21618	+2	205	21489	21754	21620	+4	266
SCO0026	hypothetical protein	23315	+	3.67658	6.32597	23221	23392	23306	-9	172	23200	23427	23309	-6	228
SCO0046	hydrolase	36815	+	5.22514	4.32353	36598	36811	36701	-114	214	36588	36817	36701	-114	230
SCO0044	oxidoreductase	36674	-	5.22514	4.32353	36598	36811	36701	-27	214	36588	36817	36701	-27	230
SCO0053	transposase	41353	+	29.494	25.2021	41144	41473	41314	-39	330	41134	41496	41319	-34	363
SCO0067	integral membrane permease	54096	+	2.74942	3.57221	53782	53951	53862	-234	170	53743	53996	53865	-231	254
SCO0076	transposase	66535	-	3.07492	2.86347	66599	66773	66682	-147	175	66607	66796	66696	-161	190
SCO0079	integral membrane transport protein	67911	-	3.75549	4.05116	68142	68324	68232	-321	183	68137	68340	68239	-328	204
SCO0080	hypothetical protein	68371	+	3.75549	4.05116	68142	68324	68232	-139	183	68137	68340	68239	-132	204
SCO0084	hypothetical protein	70776	+	2.6064	1.77686	70685	70921	70825	+49	237	70702	70860	70777	+1	159
SCO0087	hypothetical protein	74833	-	10.6007	6.60055	74741	74995	74864	-31	255	74733	74991	74861	-28	259
SCO0092	transposase	78815	-	5.11664	4.44451	78805	79172	79038	-223	368	78784	79166	78978	-163	383
SCO0095	hypothetical protein	79702	-	6.62574	10.488	79801	80035	79921	-219	235	79705	80077	79911	-209	373
SCO0096	noncomposite transposon transposase	80690	-	41.8973	36.5266	80641	81040	80821	-131	400	80628	81063	80823	-133	436
SCO0108	hypothetical protein	90241	+	22.0694	25.3616	90117	90447	90268	+27	331	90085	90492	90276	+35	408
SCO0107	aminoglycoside nucleotidyltransferase	90043	-	22.0694	25.3616	90117	90447	90268	-225	331	90085	90492	90276	-233	408
SCO0114	transposase	94117	-	4.14509	4.19461	94067	94272	94167	-50	206	94061	94297	94178	-61	237
SCO0125	oxidoreductase	105056	+	17.7467	4.49818	104650	104924	104780	-276	275	104657	104883	104769	-287	227
SCO0130	beta-lactamase	120456	+	25.5339	26.4822	120199	120706	120336	-120	508	120194	120753	120346	-110	560
SCO0132	transcriptional regulator	122742	+	22.6883	30.2409	122377	122702	122530	-212	326	122330	122733	122535	-207	404
SCO0131	hypothetical protein	122456	-	22.6883	30.2409	122377	122702	122530	-74	326	122330	122733	122535	-79	404
SCO0145	hypothetical protein	137560	+	6.7515	9.78382	137279	137518	137413	-147	240	137253	137559	137419	-141	307
SCO0147	transmembrane transport protein	138975	+	3.83193	3.33365	138899	139092	138996	+21	194	138898	139105	138998	+23	208
SCO0146	transposase, pseudogene	138761	-	3.83193	3.33365	138899	139092	138996	-235	194	138898	139105	138998	-237	208
SCO0167	hypothetical protein	158073	-	4.39661	6.47957	158221	158417	158321	-248	197	158203	158441	158329	-256	239
SCO0186	crtI	174942	+	3.50397	3.73678	174626	174830	174733	-209	205	174660	174850	174755	-187	191
SCO0221	transposase (pseudogene)	214553	-	46.0621	28.6199	214396	214792	214567	-14	397	214391	214806	214568	-15	416
SCO0222	acetyltransferase	214912	+	46.0621	28.6199	214396	214792	214567	-345	397	214391	214806	214568	-344	416
SCO0231	hypothetical protein	221247	-	51.3341	39.5797	221064	221407	221230	+17	344	221052	221405	221227	+20	354
SCO0234	oxidoreductase	222826	+	2.70257	4.35631	222564	222747	222659	-167	184	222485	222749	222620	-206	265
SCO0233	DNA-binding protein	222538	-	2.70257	4.35631	222564	222747	222659	-121	184	222485	222749	222620	-82	265
SCO0254	hypothetical protein	243762	-	5.61967	11.4495	243658	243865	243758	+4	208	243623	243904	243756	+6	282
SCO0260	hypothetical protein	249754	+	5.95749	6.2009	249333	249626	249477	-277	294	249323	249652	249469	-285	330
SCO0312	acyl-CoA dehydrogenase	309146	+	21.1817	11.3686	308669	309107	308821	-325	439	308666	309060	308824	-322	395
SCO0321	carboxylesterase	320698	+	9.01515	2.54312	320514	320757	320635	-63	244	320565	320722	320642	-56	158
SCO0355	hypothetical protein	360304	+	25.6769	23.7482	359983	360313	360156	-148	331	359930	360341	360153	-151	412
SCO0365	oxidoreductase	370065	+	7.40002	7.98262	369781	370008	369896	-169	228	369760	370016	369891	-174	257
SCO0381	glycosyl transferase	395938	+	22.7278	16.9627	395514	395854	395686	-252	341	395517	395845	395684	-254	329
SCO0396	hypothetical protein	416972	+	2.98368	5.97709	416631	416787	416711	-261	157	416592	416818	416705	-267	227
SCO0438	pcp	459345	-	12.2035	14.7868	459295	459567	459437	-92	273	459279	459595	459444	-99	317
SCO0441	LamB/YcsF family protein	461349	+	5.0476	7.76978	460956	461207	461069	-280	252	460938	461384	461088	-261	447
SCO0440	hypothetical protein	461083	-	5.0476	7.76978	460956	461207	461069	+14	252	460938	461384	461088	-5	447
SCO0448	transmembrane efflux protein (pseudogene)	466503	+	2.94916	4.29411	466429	466614	466524	+21	186	466395	466644	466520	+17	250
SCO0456	LacI family transcriptional regulator	475627	+	2.73956	2.36524	475412	475586	475495	-132	175	475399	475569	475487	-140	171
SCO0460	hypothetical protein	482319	-	6.2386	10.0671	482525	482747	482637	-318	223	482495	482770	482634	-315	276
SCO0466	AraC family transcription regulator	487617	+	2.27351	5.63966	487485	487623	487552	-65	139	487395	487665	487535	-82	271
SCO0465	non-heme chloroperoxidase	487514	-	2.27351	5.63966	487485	487623	487552	-38	139	487395	487665	487535	-21	271
SCO0477	hypothetical protein	498237	+	4.25359	5.00724	498151	498347	498249	+12	197	498135	498371	498251	+14	237
SCO0533	sugar transporter membrane protein	565045	+	2.93436	6.07656	564650	564865	564768	-277	216	564587	564924	564762	-283	338
SCO0536	hypothetical protein	569282	-	15.2661	24.2056	569273	569578	569423	-141	306	569241	569634	569427	-145	394
SCO0537	hypothetical protein	569654	+	15.2661	24.2056	569273	569578	569423	-231	306	569241	569634	569427	-227	394
SCO0541	alpha-galactosidase	573755	+	15.9614	11.2477	573588	573910	573756	+1	323	573532	573888	573734	-21	357
SCO0552	response regulator	593022	-	5.55803	9.34984	592986	593183	593084	-62	198	592922	593207	593082	-60	286
SCO0568	polyprenyl synthetase	611488	-	8.76363	9.4725	611483	611727	611603	-115	245	611468	611746	611609	-121	279
SCO0616	hypothetical protein	656322	-	12.0235	13.5362	656503	656767	656623	-301	265	656478	656797	656628	-306	320
SCO0621	hypothetical protein	661706	+	2.95655	4.18182	661382	661547	661460	-246	166	661369	661575	661469	-237	207
SCO0656	gvpL2	694781	+	17.8823	14.8439	694442	694699	694574	-207	258	694429	694715	694575	-206	287
SCO0662	binding protein dependent transport protein	699820	+	9.79682	5.07146	699526	699788	699651	-169	263	699259	699756	699381	-439	498
SCO0663	2-hydroxyacid dehydrogenase	700680	+	7.21508	3.21896	700458	700702	700575	-105	245	700442	700643	700548	-132	202
SCO0664	hypothetical protein	701708	+	6.03394	9.83894	701335	701561	701449	-259	227	701307	701594	701448	-260	288
SCO0671	hypothetical protein	711633	-	2.89737	7.39237	711810	711960	711886	-253	151	711770	712013	711889	-256	244
SCO0697	AraC-family regulator (pseudogene)	738594	+	7.37536	11.4341	738241	738455	738348	-246	215	738216	738482	738353	-241	267
SCO0696	hypothetical protein	738340	-	7.37536	11.4341	738241	738455	738348	-8	215	738216	738482	738353	-13	267
SCO0725	hypothetical protein	769687	+	4.89718	2.47729	769584	769791	769687	+0	208	769614	769772	769692	+5	159
SCO0742	ABC transporter	784361	+	5.00074	9.68534	783986	784216	784105	-256	231	783945	784270	784113	-248	326
SCO0757	phosphatase	802796	+	5.86626	12.7968	802468	802722	802610	-186	255	802429	802767	802608	-188	339
SCO0762	sti1	806606	-	7.65153	8.53439	806687	806925	806806	-200	239	806669	806944	806806	-200	276
SCO0763	oxidoreductase	806965	+	7.65153	8.53439	806687	806925	806806	-159	239	806669	806944	806806	-159	276
SCO0764	hydrolase	809813	-	4.8454	11.9432	809958	810164	810055	-242	207	809922	810230	810056	-243	309
SCO0829	serine protease	877701	+	2.46338	4.7549	877550	877689	877619	-82	140	877512	877731	877622	-79	220
SCO0844	DNA-binding protein	893006	-	7.20028	7.35307	893030	893262	893148	-142	233	893026	893280	893152	-146	255
SCO0846	hypothetical protein	893385	+	7.20028	7.35307	893030	893262	893148	-237	233	893026	893280	893152	-233	255
SCO0877	transcriptional regulator	922246	+	7.79209	11.1073	922133	922381	922261	+15	249	922102	922412	922257	+11	311
SCO0876	hypothetical protein	922175	-	7.79209	11.1073	922133	922381	922261	-86	249	922102	922412	922257	-82	311
SCO0878	hydrolase	924916	+	11.7202	7.89842	924739	925111	924973	+57	373	924705	925124	924881	-35	420
SCO0879	ABC-transport protein, ATP-binding domain (pseudogene).	925791	+	4.4262	4.14052	925356	925560	925457	-334	205	925347	925571	925460	-331	225
SCO0880	hypothetical protein	926915	+	5.97229	12.9026	926602	926865	926719	-196	264	926564	926918	926720	-195	355
SCO0884	udrA	931212	-	2.68038	3.6534	931321	931526	931408	-196	206	931294	931574	931409	-197	281
SCO0896	oxidoreductase	942878	-	5.59255	4.67371	942897	943110	943003	-125	214	942889	943117	943002	-124	229
SCO0903	hypothetical protein	950550	+	3.91577	5.07959	950303	950485	950392	-158	183	950285	950510	950395	-155	226
SCO0902	hypothetical protein	950292	-	3.91577	5.07959	950303	950485	950392	-100	183	950285	950510	950395	-103	226
SCO0919	hypothetical protein	965943	-	28.4115	33.3896	965767	966063	965915	+28	297	965732	966088	965915	+28	357
SCO0925	LysR family transcriptional regulator	971391	+	26.3377	25.2315	970977	971325	971155	-236	349	970947	971348	971158	-233	402
SCO0938	amino acid transporter	983970	+	2.40914	2.02384	983879	984029	983947	-23	151	983874	984151	983962	-8	278
SCO0949	hypothetical protein	999210	-	2.81847	3.423	999322	999544	999447	-237	223	999310	999552	999429	-219	243
SCO0967	reductase	1020594	-	31.3114	40.0864	1020522	1020872	1020680	-86	351	1020485	1020924	1020679	-85	440
SCO1030	hypothetical protein	1087802	+	2.00227	3.10306	1087750	1087888	1087817	+15	139	1087738	1087943	1087840	+38	206
SCO1055	alpha-xylosidase	1113025	-	6.33968	3.99429	1112927	1113148	1113041	-16	222	1112943	1113151	1113046	-21	209
SCO1056	sugar transport sugar binding protein	1113336	+	6.33968	3.99429	1112927	1113148	1113041	-295	222	1112943	1113151	1113046	-290	209
SCO1080	hypothetical protein	1141591	-	4.63826	8.67936	1141767	1141966	1141864	-273	200	1141732	1142121	1141865	-274	390
SCO1084	thioredoxin	1144822	-	20.9326	18.3673	1144998	1145294	1145145	-323	297	1144981	1145329	1145143	-321	349
SCO1086	hypothetical protein	1146426	-	4.73936	8.48948	1146300	1146502	1146399	+27	203	1146276	1146531	1146401	+25	256
SCO1088	oxidoreductase	1148371	-	4.83886	6.12374	1148524	1148737	1148631	-260	214	1148508	1148758	1148633	-262	251
SCO1095	hypothetical protein	1153487	+	3.79494	3.80167	1153230	1153423	1153326	-161	194	1153220	1153441	1153330	-157	222
SCO1107	hypothetical protein	1165264	-	24.079	26.2013	1165166	1165484	1165322	-58	319	1165151	1165517	1165326	-62	367
SCO1135	TetR family transcriptional regulator	1193397	+	2.79476	2.70795	1193128	1193283	1193206	-191	156	1193103	1193279	1193194	-203	177
SCO1134	oxidoreductase, iron-sulfur binding subunit	1193209	-	2.79476	2.70795	1193128	1193283	1193206	+3	156	1193103	1193279	1193194	+15	177
SCO1142	oxidoreductase	1200393	+	2.343	3.75108	1200081	1200454	1200152	-241	374	1200019	1200483	1200172	-221	465
SCO1151	hypothetical protein	1211409	-	6.21148	32.5109	1211386	1211948	1211510	-101	563	1211412	1211974	1211769	-360	563
SCO1175	hypothetical protein	1239002	-	3.61494	3.98793	1238988	1239162	1239074	-72	175	1238970	1239184	1239078	-76	215
SCO1212	ligase	1283299	+	3.20067	3.134	1283236	1283424	1283331	+32	189	1283204	1283434	1283321	+22	231
SCO1211	polypeptide deformylase	1283235	-	3.20067	3.134	1283236	1283424	1283331	-96	189	1283204	1283434	1283321	-86	231
SCO1220	regulatory protein	1292117	-	5.90325	9.76872	1292164	1292433	1292289	-172	270	1292146	1292614	1292290	-173	469
SCO1229	reductase	1303057	+	4.98595	9.74971	1302669	1302886	1302774	-283	218	1302642	1302923	1302777	-280	282
SCO1235	ureB	1310279	-	13.2909	23.6015	1310177	1310500	1310318	-39	324	1310136	1310546	1310327	-48	411
SCO1245	bioA	1317504	+	2.92696	3.71382	1317110	1317262	1317185	-319	153	1317096	1317291	1317191	-313	196
SCO1279	hypothetical protein	1349798	+	27.2618	13.6794	1349331	1349645	1349484	-314	315	1349334	1349643	1349480	-318	310
SCO1336	lnt2	1412773	+	39.0048	43.5923	1412526	1412865	1412692	-81	340	1412497	1412907	1412695	-78	411
SCO1335	oxidoreductase	1412625	-	39.0048	43.5923	1412526	1412865	1412692	-67	340	1412497	1412907	1412695	-70	411
SCO1343	ung	1419678	-	8.44061	10.371	1419705	1420078	1419898	-220	374	1419682	1420057	1419883	-205	376
SCO1344	solute binding transport lipoprotein	1421344	-	11.5007	12.5071	1421347	1421623	1421482	-138	277	1421313	1421633	1421477	-133	321
SCO1384	hypothetical protein	1462881	-	9.21982	6.58259	1463038	1463360	1463198	-317	323	1463055	1463351	1463199	-318	297
SCO1399	cvnD4	1486289	-	27.0997	31.6726	1486104	1486444	1486273	+16	341	1486071	1486460	1486270	+19	390
SCO1437	hypothetical protein	1534838	-	2.86532	2.86465	1534865	1535028	1534945	-107	164	1534850	1535048	1534948	-110	199
SCO1463	transcriptional regulator	1561432	-	10.1741	4.4499	1561135	1561898	1561270	+162	764	1561149	1561930	1561313	+119	782
SCO1484	pyrAA	1588547	-	9.24694	7.20805	1588450	1588722	1588587	-40	273	1588451	1588729	1588592	-45	279
SCO1490	transcription antitermination protein NusB	1593516	-	3.50151	7.09899	1593475	1593657	1593566	-50	183	1593439	1593728	1593565	-49	290
SCO1498	aroE	1600733	-	80.1549	51.9183	1600748	1601178	1600952	-219	431	1600739	1601179	1600953	-220	441
SCO1511	hypothetical protein	1615299	+	2.65819	4.08849	1615037	1615181	1615108	-191	145	1615009	1615206	1615107	-192	198
SCO1519	ruvA	1625361	-	3.15875	3.56801	1625262	1625433	1625347	+14	172	1625236	1625432	1625333	+28	197
SCO1520	ruvC	1625924	-	3.25739	5.4494	1626002	1626186	1626095	-171	185	1625808	1626219	1626088	-164	412
SCO1522	glutamine amidotransferase subunit PdxT	1627443	-	4.76402	3.13336	1627432	1627655	1627539	-96	224	1627431	1627636	1627534	-91	206
SCO1530	hypothetical protein	1636876	-	32.5024	22.5252	1636932	1637486	1637112	-236	555	1636928	1637508	1637116	-240	581
SCO1531	thrS	1638942	-	2.78888	3.81722	1638810	1639240	1638906	+36	431	1638776	1639207	1638888	+54	432
SCO1532	hypothetical protein	1640408	-	12.075	18.6335	1640357	1640734	1640532	-124	378	1640326	1640756	1640516	-108	431
SCO1538	transport system membrane protein	1647893	-	8.06947	9.11415	1648051	1648301	1648173	-280	251	1648037	1648323	1648176	-283	287
SCOt02	tRNA Val anticodon CAC, Cove score 81.33	1649633	-	56.4655	55.6501	1649543	1650051	1649769	-136	509	1649493	1650051	1649771	-138	559
SCO1552	rRNA methylase	1661471	-	24.1851	24.209	1661531	1661840	1661683	-212	310	1661515	1661871	1661685	-214	357
SCO1557	lipoprotein	1669883	-	3.15629	4.66494	1670033	1670202	1670117	-234	170	1669999	1670233	1670117	-234	235
SCO1598	rplT	1710714	-	9.46393	8.41488	1710741	1711062	1710903	-189	322	1710751	1711057	1710901	-187	307
SCO1631	helicase	1747935	-	31.0081	27.0458	1748101	1748436	1748266	-331	336	1748089	1748459	1748267	-332	371
SCO1637	hypothetical protein	1752132	-	3.55822	5.30489	1752207	1752389	1752298	-166	183	1752175	1752420	1752299	-167	246
SCO1643	pcrA	1758413	-	5.33363	8.88222	1758496	1758715	1758609	-196	220	1758456	1758737	1758606	-193	282
SCO1649	ferredoxin	1764051	+	4.08838	7.25549	1763791	1763981	1763886	-165	191	1763765	1764019	1763894	-157	255
SCO1648	arc	1763806	-	4.08838	7.25549	1763791	1763981	1763886	-80	191	1763765	1764019	1763894	-88	255
SCO1665	hypothetical protein	1785824	-	2.83573	4.23267	1785803	1785963	1785881	-57	161	1785785	1786000	1785890	-66	216
SCO1699	transcriptional regulator	1820108	-	11.1279	2.70324	1820165	1820430	1820296	-188	266	1820222	1820390	1820299	-191	169
SCO1709	integral membrane transport protein	1830306	-	14.626	22.1628	1830198	1830482	1830332	-26	285	1830158	1830522	1830334	-28	365
SCO1736	MarR family transcriptional regulator	1854524	-	6.62018	9.16488	1854745	1854961	1854853	-329	217	1854719	1854979	1854850	-326	261
SCO1758	GTP-binding protein EngA	1880298	-	6.99069	8.88006	1880236	1880460	1880345	-47	225	1880212	1880476	1880338	-40	265
SCO1762	chorismate mutase	1883459	-	7.47153	9.7754	1883673	1883909	1883792	-333	237	1883656	1883934	1883793	-334	279
SCO1764	hypothetical protein	1884038	+	7.47153	9.7754	1883673	1883909	1883792	-246	237	1883656	1883934	1883793	-245	279
SCO1797	hypothetical protein	1926662	-	19.6873	23.9011	1926749	1927047	1926892	-230	299	1926727	1927062	1926887	-225	336
SCO1801	two component response regulator	1929643	-	3.34369	4.6803	1929556	1929730	1929643	+0	175	1929525	1929758	1929641	+2	234
SCO1810	hypothetical protein	1941131	-	43.1302	36.8594	1941187	1941528	1941358	-227	342	1941177	1941552	1941357	-226	376
SCO1820	hypothetical protein	1950274	+	24.6412	34.5109	1949788	1950184	1950030	-244	397	1949650	1950211	1950021	-253	562
SCO1839	transcriptional regulator	1967457	-	67.7468	58.1842	1967444	1967990	1967783	-326	547	1967481	1968010	1967781	-324	530
SCO1863	hypothetical protein	1998165	-	7.36056	3.88509	1998141	1998383	1998265	-100	243	1998168	1998380	1998271	-106	213
SCO1864	acetyltransferase	1998467	+	7.36056	3.88509	1998141	1998383	1998265	-202	243	1998168	1998380	1998271	-196	213
SCO1900	integral membrane sugar transport protein	2034671	+	1.84692	5.25591	2034395	2034546	2034474	-197	152	2034333	2034625	2034471	-200	293
SCO1917	hypothetical protein	2052116	-	2.96244	3.05862	2052080	2052283	2052182	-66	204	2052078	2052302	2052199	-83	225
SCO1918	hypothetical protein	2052436	-	3.33383	2.48387	2052512	2052725	2052606	-170	214	2052561	2052755	2052658	-222	195
SCO1923	dioxygenase ferredoxin subunit	2055714	-	4.50018	6.01286	2055631	2055844	2055733	-19	214	2055605	2055901	2055732	-18	297
SCO1927	aminoglycoside acetyltransferase	2059303	+	7.79209	5.22129	2059107	2059326	2059210	-93	220	2059097	2059318	2059209	-94	222
SCO1926	DNA-binding protein	2059132	-	7.79209	5.22129	2059107	2059326	2059210	-78	220	2059097	2059318	2059209	-77	222
SCO1931	hypothetical protein	2063709	-	2.16255	2.51406	2063774	2063959	2063881	-172	186	2063756	2063952	2063855	-146	197
SCO1938	hypothetical protein	2071476	+	16.9848	4.60781	2071328	2071645	2071504	+28	318	2071344	2071621	2071485	+9	278
SCO1944	secG	2077941	-	3.65439	6.06705	2077951	2078167	2078070	-129	217	2077905	2078234	2078078	-137	330
SCO1946	pgk	2080008	-	4.38182	10.7939	2080098	2080320	2080211	-203	223	2079991	2080363	2080206	-198	373
SCO2000	ATP-binding RNA helicase	2135882	+	3.52123	5.64357	2135717	2135907	2135813	-69	191	2135687	2135935	2135821	-61	249
SCO2006	hypothetical protein	2147858	+	51.8667	2.11496	2147473	2147880	2147704	-154	408	2147260	2147897	2147347	-511	638
SCO2015	nucleotidase	2157989	+	5.01307	7.14903	2157625	2157842	2157740	-249	218	2157587	2157858	2157736	-253	272
SCO2025	gltD	2171847	-	6.83041	2.91291	2171809	2172056	2171929	-82	248	2171732	2172014	2171907	-60	283
SCO2039	trpC1	2190442	-	5.90325	4.49673	2190417	2190684	2190555	-113	268	2190389	2190696	2190553	-111	308
SCO2053	hisC1	2201238	-	2.95162	4.36433	2201433	2201603	2201517	-279	171	2201414	2201637	2201524	-286	224
SCO2063	small hydrophilic protein	2211402	+	26.5547	27.1756	2211161	2211554	2211403	+1	394	2211183	2211580	2211404	+2	398
SCO2062	hypothetical protein	2211178	-	26.5547	27.1756	2211161	2211554	2211403	-225	394	2211183	2211580	2211404	-226	398
SCO2068	alkaline phosphatase	2218544	+	7.54304	6.44446	2218152	2218497	2218358	-186	346	2218145	2218534	2218376	-168	390
SCO2077	divIVA	2231778	-	17.1894	13.4781	2231744	2231994	2231868	-90	251	2231728	2232027	2231869	-91	300
SCO2078	hypothetical protein	2232118	-	8.8598	9.59511	2232277	2232534	2232415	-297	258	2232275	2232554	2232423	-305	280
SCO2084	murG	2237823	-	13.2219	13.4111	2237962	2238241	2238103	-280	280	2237942	2238254	2238096	-273	313
SCO2086	murD	2240693	-	9.63408	10.6151	2240647	2241128	2240783	-90	482	2240627	2241097	2240793	-100	471
SCO2088	murF	2243208	-	7.3655	14.2142	2243100	2243326	2243213	-5	227	2243073	2243357	2243218	-10	285
SCO2117	trpE1	2276702	+	7.79702	11.2718	2276314	2276540	2276424	-278	227	2276290	2276565	2276423	-279	276
SCO2125	hypothetical protein	2285838	-	2.98861	1.89386	2285829	2286085	2285980	-142	257	2285596	2286114	2285669	+169	519
SCO2128	hypothetical protein	2288911	-	36.3294	35.7931	2288942	2289358	2289104	-193	417	2288907	2289396	2289107	-196	490
SCO2138	hypothetical protein	2300627	-	7.46166	8.21102	2300694	2300978	2300836	-209	285	2300709	2301016	2300852	-225	308
SCO2141	small hydrophilic protein	2301982	+	2.58997	4.5428	2301546	2301793	2301689	-293	248	2301509	2301792	2301643	-339	284
SCO2148	qcrB	2311684	-	39.8235	33.5963	2311807	2312190	2311989	-305	384	2311776	2312281	2311983	-299	506
SCO2150	qcrC	2313548	-	2.38694	5.27982	2313543	2313685	2313614	-66	143	2313496	2313986	2313613	-65	491
SCO2167	hypothetical protein	2332011	-	13.5061	15.7763	2331868	2332134	2331999	+12	267	2331849	2332169	2331999	+12	321
SCO2170	methyltransferase	2333832	+	31.6714	34.4784	2333371	2333688	2333520	-312	318	2333348	2333716	2333520	-312	369
SCO2183	aceE1	2348739	+	33.2399	29.134	2348419	2348749	2348594	-145	331	2348405	2348765	2348595	-144	361
SCO2201	hypothetical protein	2367727	+	49.857	34.487	2367471	2367820	2367644	-83	350	2367459	2367839	2367643	-84	381
SCO2200	hypothetical protein	2367634	-	49.857	34.487	2367471	2367820	2367644	-10	350	2367459	2367839	2367643	-9	381
SCO2229	malG	2397855	-	10.7779	11.0232	2397935	2398403	2398078	-223	469	2397907	2398411	2398076	-221	505
SCOs01	#N/A	2463312	-	7.61797	3.58076	2463391	2463642	2463523	-211	252	2463411	2463627	2463521	-209	217
SCO2299	bifunctional RNase H/acid phosphatase	2469564	-	3.86399	4.44079	2469769	2469947	2469859	-295	179	2469747	2469959	2469852	-288	213
SCO2319	TetR family transcriptional regulator	2490168	+	4.82784	8.72171	2490071	2490264	2490172	+4	194	2490036	2490299	2490171	+3	264
SCO2318	glycosyl transferase	2490054	-	4.82784	8.72171	2490071	2490264	2490172	-118	194	2490036	2490299	2490171	-117	264
SCO2321	hypothetical protein	2491925	+	2.7576	3.54807	2491865	2492022	2491941	+16	158	2491854	2492051	2491950	+25	198
SCO2320	hypothetical protein	2491818	-	2.7576	3.54807	2491865	2492022	2491941	-123	158	2491854	2492051	2491950	-132	198
SCO2328	dipeptidase	2498913	+	13.9642	20.4502	2498775	2499037	2498903	-10	263	2498743	2499066	2498905	-8	324
SCO2327	hypothetical protein	2498675	-	13.9642	20.4502	2498775	2499037	2498903	-228	263	2498743	2499066	2498905	-230	324
SCO2339	hypothetical protein	2510091	-	3.78258	3.76091	2510296	2510479	2510388	-297	184	2510282	2510492	2510385	-294	211
SCO2343	acetyltransferase	2511912	+	11.6246	12.4624	2511598	2511849	2511720	-192	252	2511581	2511866	2511722	-190	286
SCO2342	hypothetical protein	2511747	-	11.6246	12.4624	2511598	2511849	2511720	+27	252	2511581	2511866	2511722	+25	286
SCO2346	hydrolase	2516663	-	2.7477	2.16885	2516796	2516976	2516883	-220	181	2516812	2517016	2516901	-238	205
SCO2359	two-component system sensor kinase	2527817	-	11.2488	11.1178	2527773	2528137	2527953	-136	365	2527765	2528503	2527952	-135	739
SCO2365	hypothetical protein	2535269	-	3.13163	5.35759	2535405	2535622	2535519	-250	218	2535389	2535658	2535525	-256	270
SCO2366	hypothetical protein	2536563	-	22.311	13.6029	2536603	2537011	2536839	-276	409	2536632	2537005	2536835	-272	374
SCO2369	thiol-specific antioxidant protein	2538555	-	3.92317	6.22344	2538478	2538652	2538566	-11	175	2538452	2538684	2538563	-8	233
SCO2374	transcriptional regulator	2544732	+	5.44066	6.83285	2544278	2544497	2544388	-344	220	2544258	2544516	2544385	-347	259
SCO2382	hypothetical protein	2551705	+	5.98366	6.81772	2551498	2551731	2551620	-85	234	2551480	2551747	2551624	-81	268
SCO2383	hypothetical protein	2552255	+	52.8125	37.2074	2551895	2552258	2552072	-183	364	2551886	2552266	2552074	-181	381
SCO2390	fabF	2561800	+	5.75776	10.6442	2561381	2561691	2561517	-283	311	2561344	2561722	2561519	-281	379
SCO2395	hypothetical protein	2568256	-	6.43009	2.71831	2568122	2568370	2568240	+16	249	2568133	2568335	2568229	+27	203
SCO2402	dehydrogenase	2573566	+	9.76049	11.5691	2573247	2573482	2573364	-202	236	2573225	2573500	2573363	-203	276
SCO2405	sugar-transport ATP binding protein	2576927	+	8.76769	6.3956	2576522	2576822	2576659	-268	301	2576513	2576896	2576678	-249	384
SCO2406	sugar transport permease	2578501	+	23.3967	13.0594	2578073	2578363	2578214	-287	291	2578062	2578363	2578218	-283	302
SCO2419	hypothetical protein	2593547	-	4.90834	6.5249	2593617	2593836	2593732	-185	220	2593596	2593857	2593731	-184	262
SCO2421	ABC-transporter integral membrane protein	2595126	-	5.39592	5.0396	2595061	2595336	2595191	-65	276	2595056	2595336	2595186	-60	281
SCO2431	abfA	2609869	-	3.143	7.51565	2610041	2610333	2610162	-293	293	2609941	2610384	2610139	-270	444
SCO2445	acetyl CoA carboxylase subunits alpha/beta	2624025	+	22.4558	26.1969	2623608	2624114	2623761	-264	507	2623578	2624036	2623761	-264	459
SCO2494	pyruvate phosphate dikinase	2687633	-	11.7915	16.6392	2687784	2688026	2687905	-272	243	2687752	2688060	2687906	-273	309
SCO2495	hypothetical protein	2688115	+	11.7915	16.6392	2687784	2688026	2687905	-210	243	2687752	2688060	2687906	-209	309
SCO2498	efflux protein	2691804	+	50.2435	37.5481	2691286	2691686	2691484	-320	401	2691276	2691693	2691481	-323	418
SCO2505	ABC-transporter metal-binding lipoprotein	2704003	+	3.31895	2.81728	2703711	2703898	2703805	-198	188	2703698	2703889	2703792	-211	192
SCO2504	glyS	2703843	-	3.31895	2.81728	2703711	2703898	2703805	+38	188	2703698	2703889	2703792	+51	192
SCO2507	metal transport ABC transporter	2705835	+	4.24381	3.59421	2705436	2705630	2705533	-302	195	2705439	2705638	2705537	-298	200
SCO2533	metalloprotease	2731523	+	10.7219	9.76849	2731125	2731384	2731256	-267	260	2731102	2731399	2731251	-272	298
SCO2547	ribonuclease Z	2746926	-	17.8922	21.6286	2747114	2747415	2747280	-354	302	2747091	2747424	2747271	-345	334
SCO2568	DNA-binding protein	2773509	-	4.43638	4.95885	2773426	2773655	2773540	-31	230	2773406	2773667	2773536	-27	262
SCO2571	leuS	2778436	-	3.95522	4.2027	2778358	2778556	2778456	-20	199	2778340	2778575	2778460	-24	236
SCO2591	hypothetical protein	2803159	+	12.5154	14.0907	2802975	2803230	2803098	-61	256	2802957	2803248	2803104	-55	292
SCO2596	rpmA	2812612	-	23.1321	30.0694	2812567	2812885	2812714	-102	319	2812538	2812926	2812718	-106	389
SCO2612	ndk	2836660	-	7.61878	12.8508	2836756	2837033	2836884	-224	278	2836709	2837117	2836883	-223	409
SCO2617	clpX	2844084	-	12.7189	23.8399	2844234	2844522	2844359	-275	289	2844197	2844567	2844367	-283	371
SCO2621	hypothetical protein	2848177	-	20.4025	28.8629	2847985	2848279	2848139	+38	295	2847960	2848307	2848134	+43	348
SCO2652	hypothetical protein	2884083	+	33.4765	27.9155	2883435	2884111	2883597	-486	677	2883416	2884150	2883598	-485	735
SCO2660	sugar transport membrane protein	2891885	+	3.95985	5.76126	2891367	2891724	2891562	-323	358	2891386	2891751	2891595	-290	366
SCO2675	hypothetical protein	2916332	-	6.2222	12.2771	2916378	2916617	2916494	-162	240	2916345	2916682	2916495	-163	338
SCO2678	hypothetical protein	2918652	+	14.7192	20.5881	2918154	2918453	2918305	-347	300	2918140	2918479	2918312	-340	340
SCO2682	hypothetical protein	2924292	-	3.81591	6.26257	2924328	2924515	2924420	-128	188	2924300	2924546	2924418	-126	247
SCO2686	LuxR family transcriptional regulator	2930839	-	14.6946	13.492	2930756	2931207	2930890	-51	452	2930750	2931274	2930893	-54	525
SCO2687	ribA1	2931147	+	14.6946	13.492	2930756	2931207	2930890	-257	452	2930750	2931274	2930893	-254	525
SCO2719	rdlB	2962234	+	4.39164	3.61593	2962162	2962378	2962265	+31	217	2962157	2962370	2962261	+27	214
SCO2718	rdlA	2962014	-	4.39164	3.61593	2962162	2962378	2962265	-251	217	2962157	2962370	2962261	-247	214
SCO2721	lipoprotein	2966458	-	4.9906	7.82882	2966576	2966828	2966700	-242	253	2966546	2966820	2966688	-230	275
SCO2724	amino acid transporter	2971884	-	9.27831	9.42046	2971939	2972174	2972058	-174	236	2971926	2972197	2972060	-176	272
SCO2725	lipoprotein	2972228	+	9.27831	9.42046	2971939	2972174	2972058	-170	236	2971926	2972197	2972060	-168	272
SCO2747	bifunctional carbohydrate binding and transport protein	2992990	+	3.78229	7.24755	2992684	2992877	2992778	-212	194	2992650	2992899	2992769	-221	250
SCO2769	acetolactate synthase	3021661	-	2.88161	4.94012	3021635	3021797	3021716	-55	163	3021602	3021834	3021714	-53	233
SCO2773	tesB2	3025492	-	22.0839	14.2904	3025397	3025681	3025540	-48	285	3025391	3025681	3025542	-50	291
SCO2780	hypothetical protein	3033354	+	3.04785	1.86971	3032850	3033227	3032944	-410	378	3032891	3033265	3032984	-370	375
SCO2789	glmS2	3043785	+	8.55383	8.73115	3043357	3043679	3043511	-274	323	3043343	3043677	3043513	-272	335
SCO2791	hypothetical protein	3046763	-	9.86253	6.0396	3046879	3047141	3046992	-229	263	3046878	3047127	3046986	-223	250
SCO2792	adpA, bldH	3047134	+	9.86253	6.0396	3046879	3047141	3046992	-142	263	3046878	3047127	3046986	-148	250
SCO2798	cellobiose hydrolase	3054669	+	12.8559	1.88485	3054310	3054584	3054450	-219	275	3054077	3054607	3054158	-511	531
SCO2820	hypothetical protein	3080292	-	72.2106	58.306	3080320	3080791	3080520	-228	472	3080306	3080766	3080515	-223	461
SCO2821	pectate lyase	3082009	-	2.34372	4.72601	3082061	3082270	3082190	-181	210	3082038	3082321	3082191	-182	284
SCO2830	amino acid ABC transporter transmembrane protein	3089371	+	4.83588	34.2963	3088747	3089368	3088861	-510	622	3088761	3089382	3089181	-190	622
SCO2831	amino acid ABC transporter ATP-binding protein	3090011	+	3.12996	6.46171	3089770	3089950	3089855	-156	181	3089730	3089979	3089860	-151	250
SCO2882	cvnD12	3137115	+	5.94828	9.15435	3137029	3137246	3137143	+28	218	3137014	3137277	3137150	+35	264
SCO2889	sugar transport protein	3144042	-	8.447	15.155	3144113	3144635	3144271	-229	523	3144084	3144646	3144261	-219	563
SCO2898	sugE	3153709	-	2.90689	2.91768	3153769	3153950	3153856	-147	182	3153788	3153964	3153870	-161	177
SCOt23	tRNA Leu anticodon TAG, Cove score 69.78	3155186	+	25.8911	8.10108	3154943	3155280	3155108	-78	338	3154971	3155250	3155096	-90	280
SCO2904	rph	3157238	-	2.58048	4.57758	3157422	3157574	3157506	-268	153	3157390	3157627	3157505	-267	238
SCO2906	PTS transmembrane protein	3157706	+	2.58048	4.57758	3157422	3157574	3157506	-200	153	3157390	3157627	3157505	-201	238
SCO2905	malX2	3157548	-	2.58048	4.57758	3157422	3157574	3157506	+42	153	3157390	3157627	3157505	+43	238
SCO2911	hypothetical protein	3162982	-	5.07156	3.85793	3162974	3163267	3163108	-126	294	3163018	3163303	3163158	-176	286
SCO2919	hypothetical protein	3169192	-	96.2318	51.3579	3169190	3169639	3169414	-222	450	3169185	3169646	3169413	-221	462
SCO2926	hypothetical protein	3177220	+	4.95708	5.10598	3176956	3177174	3177070	-150	219	3176970	3177193	3177084	-136	224
SCO2925	oxidoreductase subunit	3177048	-	4.95708	5.10598	3176956	3177174	3177070	-22	219	3176970	3177193	3177084	-36	224
SCOs02	#N/A	3226936	-	4.89584	8.20774	3226781	3227211	3226901	+35	431	3226626	3227293	3226907	+29	668
SCO2967	carboxy-terminal processing protease	3228700	-	23.3383	30.2425	3228830	3229142	3228975	-275	313	3228798	3229191	3228977	-277	394
SCO2974	pkaA	3236339	-	58.3092	33.5141	3236345	3236717	3236546	-207	373	3236342	3236712	3236538	-199	371
SCO2975	hypothetical protein	3236736	+	58.3092	33.5141	3236345	3236717	3236546	-190	373	3236342	3236712	3236538	-198	371
SCO2980	integral membrane transport protein	3245678	+	7.11718	6.5937	3245213	3245597	3245468	-210	385	3245184	3245610	3245455	-223	427
SCO3001	hypothetical protein	3275308	-	4.18718	2.64998	3275468	3275696	3275587	-279	229	3275500	3275685	3275591	-283	186
SCO3002	hypothetical protein	3275574	-	4.18718	2.64998	3275468	3275696	3275587	-13	229	3275500	3275685	3275591	-17	186
SCO3016	hypothetical protein	3292316	+	27.5867	16.6944	3291888	3292260	3292088	-228	373	3291873	3292251	3292075	-241	379
SCO3034	whiB	3321016	-	3.55076	5.78111	3321233	3321426	3321330	-314	194	3321206	3321452	3321329	-313	247
SCO3050	hypothetical protein	3342928	-	7.3066	2.94664	3343012	3343262	3343133	-205	251	3343041	3343257	3343138	-210	217
SCO3051	fadE	3344227	-	4.08039	4.77549	3344358	3344565	3344469	-242	208	3344366	3344582	3344478	-251	217
SCO3059	purE	3352767	-	7.20888	11.2371	3352483	3353081	3352595	+172	599	3352463	3353086	3352594	+173	624
SCO3063	two-component system reponse regulator	3356667	-	14.7278	19.8102	3356630	3356928	3356776	-109	299	3356617	3356955	3356781	-114	339
SCO3097	hypothetical protein	3392817	-	21.5572	20.8744	3392955	3393255	3393107	-290	301	3392940	3393270	3393106	-289	331
SCO3098	hypothetical protein	3394196	-	37.0366	32.3239	3394135	3394456	3394296	-100	322	3394113	3394470	3394293	-97	358
SCO3117	hypothetical protein	3418878	+	18	9.55579	3418718	3418998	3418861	-17	281	3418729	3418993	3418863	-15	265
SCO3116	hypothetical protein	3418585	-	18	9.55579	3418718	3418998	3418861	-276	281	3418729	3418993	3418863	-278	265
SCO3124	50S ribosomal protein L25/general stress protein Ctc	3425175	+	12.3393	11.3904	3424650	3425258	3424943	-232	609	3424630	3425276	3424936	-239	647
SCO3141	hypothetical protein	3441920	+	18.4587	21.5346	3441558	3441844	3441701	-219	287	3441539	3441866	3441702	-218	328
SCO3142	hypothetical protein	3442012	+	18.4587	21.5346	3441558	3441844	3441701	-311	287	3441539	3441866	3441702	-310	328
SCO3155	hypothetical protein	3456596	+	2.13191	2.62971	3456262	3456403	3456332	-264	142	3456244	3456414	3456329	-267	171
SCO3161	ABC transporter ATP-binding protein	3463195	+	26.3864	19.7921	3462759	3463108	3462900	-295	350	3462745	3463131	3462899	-296	387
SCO3176	hypothetical protein	3481618	-	4.94696	5.08588	3481636	3481845	3481747	-129	210	3481652	3481862	3481758	-140	211
SCO3183	hypothetical protein	3487554	+	5.38902	3.72833	3487426	3487656	3487539	-15	231	3487425	3487646	3487533	-21	222
SCO3182	gtaB	3487461	-	5.38902	3.72833	3487426	3487656	3487539	-78	231	3487425	3487646	3487533	-72	222
SCO3200	DeoR family transcriptional regulator	3507969	+	8.78724	12.0223	3507594	3507833	3507714	-255	240	3507574	3507864	3507717	-252	291
SCO3212	trpD2	3522680	-	4.48863	3.62479	3522535	3522747	3522644	+36	213	3522552	3522758	3522658	+22	207
SCO3213	trpG	3523299	-	7.85228	10.6906	3523423	3523669	3523539	-240	247	3523388	3523686	3523535	-236	299
SCO3225	absA1	3536944	+	14.2309	15.9001	3536583	3536931	3536776	-168	349	3536573	3536939	3536761	-183	367
SCO3248	fabF3	3602078	-	3.43592	6.16108	3602112	3602294	3602202	-124	183	3602076	3602322	3602203	-125	247
SCO3270	hypothetical protein	3616285	+	3.69252	3.52364	3616174	3616352	3616264	-21	179	3616162	3616353	3616258	-27	192
SCO3273	hypothetical protein	3618212	+	31.7596	25.1637	3618084	3618405	3618246	+34	322	3618077	3618418	3618246	+34	342
SCO3272	DNA-binding protein	3617980	-	31.7596	25.1637	3618084	3618405	3618246	-266	322	3618077	3618418	3618246	-266	342
SCO3274	hypothetical protein	3618475	+	31.7596	25.1637	3618084	3618405	3618246	-229	322	3618077	3618418	3618246	-229	342
SCO3300	hypothetical protein	3648647	+	3.26005	4.55863	3648307	3648505	3648411	-236	199	3648254	3648509	3648391	-256	256
SCO3319	glutamyl-tRNA reductase	3672418	-	18.0291	15.6245	3672589	3672909	3672728	-310	321	3672576	3672920	3672728	-310	345
SCO3326	epimerase	3679658	-	4.63114	3.6671	3679534	3679741	3679635	+23	208	3679515	3679707	3679610	+48	193
SCO3331	transmembrane transport protein	3683877	-	5.55602	8.43052	3683901	3684127	3684015	-138	227	3683870	3684151	3684014	-137	282
SCO3345	dihydroxy-acid dehydratase	3704612	-	6.08707	4.83871	3704736	3704974	3704850	-238	239	3704730	3704973	3704852	-240	244
SCO3355	mutY	3714377	+	6.60483	9.15431	3713923	3714263	3714041	-336	341	3713887	3714292	3714041	-336	406
SCO3362	hypothetical protein	3720695	+	8.76896	8.94199	3720460	3720776	3720605	-90	317	3720442	3720785	3720609	-86	344
SCO3361	transcription regulator AsnC	3720577	-	8.76896	8.94199	3720460	3720776	3720605	-28	317	3720442	3720785	3720609	-32	344
SCO3363	acetyltransferase	3721341	+	5.88502	3.68978	3721216	3721449	3721325	-16	234	3721214	3721416	3721315	-26	203
SCO3372	large ATP-binding protein	3733320	+	5.58762	9.7389	3733075	3733291	3733184	-136	217	3733045	3733312	3733184	-136	268
SCO3395	hypothetical protein	3760322	-	4.27911	2.3327	3760217	3760781	3760332	-10	565	3760255	3760798	3760348	-26	544
SCO3408	hypothetical protein	3774843	-	13.5551	17.8025	3774995	3775258	3775133	-290	264	3774965	3775279	3775132	-289	315
SCO3409	ppa	3775144	+	13.5551	17.8025	3774995	3775258	3775133	-11	264	3774965	3775279	3775132	-12	315
SCO3419	hypothetical protein	3785358	-	5.74387	5.64907	3785366	3785572	3785470	-112	207	3785351	3785577	3785467	-109	227
SCO3428	rpmG	3791103	-	17.9603	14.0747	3791288	3791564	3791439	-336	277	3791278	3791580	3791438	-335	303
SCO3430	rpsN	3791411	+	17.9603	14.0747	3791288	3791564	3791439	+28	277	3791278	3791580	3791438	+27	303
SCO3431	hypothetical protein	3791718	+	17.9603	14.0747	3791288	3791564	3791439	-279	277	3791278	3791580	3791438	-280	303
SCO3449	hypothetical protein	3810672	-	12.7578	14.7976	3810886	3811154	3811019	-347	269	3810864	3811173	3811016	-344	310
SCO3468	IS469	3827456	+	48.6645	32.8841	3827043	3827440	3827224	-232	398	3827039	3827447	3827223	-233	409
SCO3469	IS466A, IS469	3830584	-	57.3675	40.2046	3830525	3830922	3830706	-122	398	3830527	3830943	3830717	-133	417
SCO3470	IS470	3831525	-	9.1619	7.83598	3831438	3831692	3831562	-37	255	3831425	3831702	3831560	-35	278
SCO3480	racemase	3844608	-	2.83499	3.82265	3844511	3844685	3844594	+14	175	3844476	3844709	3844591	+17	234
SCO3481	hypothetical protein	3845782	-	3.64255	7.46672	3845744	3845958	3845843	-61	215	3845696	3846064	3845838	-56	369
SCO3482	sugar-permease	3846690	-	47.6407	37.8208	3846794	3847259	3847071	-381	466	3846761	3847273	3847060	-370	513
SCO3488	transposase remnant	3854813	+	36.282	21.0094	3854637	3854973	3854810	-3	337	3854634	3854972	3854809	-4	339
SCO3490	IS466B, IS466A	3855404	+	4.19593	3.59205	3855284	3855462	3855371	-33	179	3855276	3855459	3855369	-35	184
SCO3503	binding protein dependent transport protein	3871100	-	3.06843	3.99444	3871278	3871494	3871383	-283	217	3871233	3871527	3871367	-267	295
SCO3514	ATP-binding protein	3882332	+	10.9147	5.8254	3881956	3882210	3882089	-243	255	3881985	3882216	3882099	-233	232
SCO3526	hypothetical protein	3893186	+	6.13104	6.53428	3893084	3893318	3893200	+14	235	3893067	3893336	3893197	+11	270
SCO3535	hypothetical protein	3902380	+	16.7886	18.8773	3902021	3902407	3902266	-114	387	3902029	3902427	3902262	-118	399
SCO3537	DNA-binding protein	3906041	-	9.32027	9.34918	3905840	3906159	3905982	+59	320	3905828	3906171	3905983	+58	344
SCO3538	hypothetical protein	3906801	-	3.11549	5.0522	3906728	3906903	3906817	-16	176	3906699	3906916	3906806	-5	218
SCO3547	membrane-bound proton-translocating pyrophosphatase	3923371	-	48.2262	35.4332	3923376	3923758	3923547	-176	383	3923377	3923789	3923544	-173	413
SCO3557	septum site determining protein	3933089	-	6.74646	9.52887	3932959	3933471	3933072	+17	513	3932932	3933460	3933062	+27	529
SCO3559	oxidoreductase	3935802	-	15.0545	13.602	3936001	3936263	3936128	-326	263	3935980	3936293	3936133	-331	314
SCO3582	hypothetical protein	3961225	+	6.28136	9.93909	3960831	3961123	3960991	-234	293	3960806	3961153	3961006	-219	348
SCO3594	dldh, vanH	3971292	+	1.96358	2.17877	3970969	3971112	3971047	-245	144	3970773	3971139	3970858	-434	367
SCO3597	hypothetical protein	3974824	-	4.29801	7.66404	3974806	3975017	3974912	-88	212	3974779	3975052	3974916	-92	274
SCO3605	hypothetical protein	3982105	+	29.6966	7.56711	3981921	3982268	3982100	-5	348	3981952	3982227	3982086	-19	276
SCO3604	hypothetical protein	3981839	-	29.6966	7.56711	3981921	3982268	3982100	-261	348	3981952	3982227	3982086	-247	276
SCO3617	hypothetical protein	3996935	-	5.37172	6.34409	3996934	3997160	3997045	-110	227	3996923	3997186	3997049	-114	264
SCO3665	regulatory protein	4044997	+	6.90792	10.7153	4044545	4044771	4044657	-340	227	4044523	4044796	4044657	-340	274
SCO3673	iron-sulfur-binding reductase	4054267	+	2.59288	3.46588	4054224	4054366	4054295	+28	143	4054206	4054399	4054300	+33	194
SCO3672	cell surface biosynthesis associated protein	4054024	-	2.59288	3.46588	4054224	4054366	4054295	-271	143	4054206	4054399	4054300	-276	194
SCO3677	purine phosphoribosyltransferase	4061044	-	3.72492	6.17741	4061134	4061333	4061232	-188	200	4061108	4061362	4061233	-189	255
SCO3691	regulatory protein	4072380	+	7.86533	3.14332	4071940	4072177	4072059	-321	238	4071973	4072159	4072066	-314	187
SCO3704	substrate-binding transport protein	4081221	+	2.39348	3.67581	4080829	4080970	4080899	-322	142	4080796	4081006	4080902	-319	211
SCO3731	scoF1	4105339	+	6.55655	10.5667	4105138	4105392	4105253	-86	255	4105093	4105410	4105244	-95	318
SCO3748	f40	4119160	-	4.6151	4.46597	4119121	4119348	4119240	-80	228	4119125	4119365	4119252	-92	241
SCO3784	hypothetical protein	4161347	-	2.92668	3.87192	4161281	4161452	4161367	-20	172	4161261	4161475	4161367	-20	215
SCO3798	chromosome condensation protein	4178944	-	9.16712	12.4807	4179083	4179367	4179212	-268	285	4179065	4179392	4179222	-278	328
SCO3819	hypothetical protein	4198300	+	6.78772	4.16361	4197948	4198178	4198059	-241	231	4197941	4198164	4198055	-245	224
SCO3833	transcriptional regulator	4215806	-	2.45072	4.16175	4215988	4216135	4216059	-253	148	4215955	4216174	4216062	-256	220
SCO3852	hypothetical protein	4238365	-	8.07129	13.6422	4238471	4238733	4238608	-243	263	4238444	4238775	4238615	-250	332
SCO3856	Scoe-A	4241383	-	2.79291	3.04486	4241517	4241682	4241599	-216	166	4241501	4241682	4241589	-206	182
SCO3857	regulatory protein	4241703	+	2.79291	3.04486	4241517	4241682	4241599	-104	166	4241501	4241682	4241589	-114	182
SCO3882	hypothetical protein	4273653	+	4.43177	6.17104	4273578	4273774	4273674	+21	197	4273558	4273798	4273676	+23	241
SCO3896	RNA nucleotidyltransferase	4290215	+	2.36506	2.62579	4289997	4290148	4290074	-141	152	4289979	4290148	4290064	-151	170
SCO3895	hypothetical protein	4289990	-	2.36506	2.62579	4289997	4290148	4290074	-84	152	4289979	4290148	4290064	-74	170
SCO3897	hypothetical protein	4292357	-	2.7063	3.00441	4292509	4292680	4292597	-240	172	4292488	4292679	4292584	-227	192
SCO3898	hypothetical protein	4293666	-	4.94002	2.97183	4293756	4293998	4293874	-208	243	4293767	4294143	4293870	-204	377
SCO3907	ssb	4303612	+	3.48412	8.86981	4303258	4303442	4303347	-265	185	4303207	4303509	4303347	-265	303
SCO3910	hypothetical protein	4306406	-	15.6432	5.95737	4306325	4306631	4306486	-80	307	4306345	4306598	4306472	-66	254
SCO3914	transcriptional regulator	4310850	-	11.6161	3.53806	4310925	4311186	4311048	-198	262	4310942	4311151	4311044	-194	210
SCO3921	ptpA	4317216	-	8.86595	12.9834	4317391	4317650	4317518	-302	260	4317341	4317673	4317517	-301	333
SCO3923	hypothetical protein	4317658	+	8.86595	12.9834	4317391	4317650	4317518	-140	260	4317341	4317673	4317517	-141	333
SCO3924	hypothetical protein	4318117	+	6.09036	10.2152	4318066	4318262	4318164	+47	197	4318032	4318296	4318166	+49	265
SCO3935	hypothetical protein	4330168	+	6.57302	10.3171	4330084	4330299	4330189	+21	216	4330059	4330325	4330193	+25	267
SCO3938	thiC\'	4333798	+	1.87554	4.28653	4333694	4333838	4333777	-21	145	4333659	4333900	4333776	-22	242
SCO3937	integrase /recombinase	4333647	-	1.87554	4.28653	4333694	4333838	4333777	-130	145	4333659	4333900	4333776	-129	242
SCO3939	hypothetical protein	4334009	+	1.87554	4.28653	4333694	4333838	4333777	-232	145	4333659	4333900	4333776	-233	242
SCO3943	rstP	4339146	-	17.1239	3.47277	4339081	4339379	4339231	-85	299	4339136	4339347	4339240	-94	212
SCO3944	hisC2	4339564	+	17.1239	3.47277	4339081	4339379	4339231	-333	299	4339136	4339347	4339240	-324	212
SCO3947	cydCD	4343537	+	28.1145	19.8225	4343213	4343512	4343356	-181	300	4343208	4343519	4343358	-179	312
SCO3948	two component sensor	4347160	+	3.48306	6.34395	4346820	4347013	4346912	-248	194	4346796	4347040	4346916	-244	245
SCO3961	serS	4361825	-	17.2406	16.8183	4361928	4362197	4362064	-239	270	4361907	4362205	4362062	-237	299
SCO3965	hypothetical protein	4367286	-	6.16255	4.64609	4367311	4367548	4367431	-145	238	4367322	4367726	4367442	-156	405
SCO3968	hypothetical protein	4369809	-	3.31573	2.71835	4369760	4369980	4369866	-57	221	4369757	4369938	4369848	-39	182
SCOt34	tRNA Ser anticodon TGA, Cove score 60.95	4382683	+	2.89015	5.68965	4382344	4382638	4382548	-135	295	4382348	4382681	4382545	-138	334
SCO3987	hypothetical protein	4386216	+	2.26113	5.20181	4385986	4386136	4386067	-149	151	4385948	4386204	4386078	-138	257
SCO4006	long-chain-fatty-acid--CoA ligase	4398500	+	3.26601	3.74248	4398111	4398462	4398203	-297	352	4398123	4398495	4398386	-114	373
SCO4021	two component system histidine kinase	4415940	+	51.5061	45.0945	4415715	4416109	4415897	-43	395	4415694	4416141	4415900	-40	448
SCO4036	hypothetical protein	4433281	-	46.7558	39.8116	4433252	4433601	4433422	-141	350	4433246	4433620	4433424	-143	375
SCO4037	small membrane protein	4433457	-	46.7558	39.8116	4433252	4433601	4433422	+35	350	4433246	4433620	4433424	+33	375
SCO4042	hypothetical protein	4436752	-	16.3236	10.357	4436608	4436901	4436762	-10	294	4436620	4436911	4436770	-18	292
SCO4061	hypothetical protein	4452730	-	16.0254	17.4246	4452602	4453010	4452738	-8	409	4452573	4453017	4452734	-4	445
SCO4078	purQ	4471197	+	12.6149	14.7758	4470980	4471242	4471118	-79	263	4470963	4471273	4471121	-76	311
SCO4086	purF	4479260	+	80.4128	52.0613	4478987	4479413	4479193	-67	427	4478987	4479427	4479200	-60	441
SCO4087	purM	4480932	+	2.90429	5.522	4480504	4480722	4480614	-318	219	4480484	4480746	4480617	-315	263
SCO4108	peptidase	4507332	+	17.3386	7.73625	4506796	4507198	4506983	-349	403	4506835	4507168	4506998	-334	334
SCO4118	atrA	4524395	-	7.42377	8.22811	4524568	4524795	4524679	-284	228	4524559	4524813	4524684	-289	255
SCO4119	NADH dehydrogenase	4524820	+	7.42377	8.22811	4524568	4524795	4524679	-141	228	4524559	4524813	4524684	-136	255
SCO4120	hypothetical protein	4526331	+	2.7711	4.08872	4525960	4526123	4526040	-291	164	4525932	4526149	4526039	-292	218
SCO4126	hypothetical protein	4539991	-	2.01066	3.21758	4540208	4540350	4540276	-285	143	4540180	4540370	4540273	-282	191
SCO4133	hypothetical protein	4547256	+	14.5287	23.6834	4546750	4547213	4546940	-316	464	4546721	4547193	4546941	-315	473
SCO4139	pstB	4554413	-	17.6728	18.6064	4554386	4554660	4554526	-113	275	4554374	4554686	4554529	-116	313
SCO4154	hypothetical protein	4571294	+	3.85721	6.57955	4571005	4571194	4571103	-191	190	4570976	4571222	4571105	-189	247
SCO4156	two-component systen response regulator	4573859	-	2.47289	3.50964	4573978	4574116	4574067	-208	139	4573958	4574151	4574061	-202	194
SCO4173	hypothetical protein	4587828	-	3.47751	4.61635	4587765	4587944	4587854	-26	180	4587752	4587967	4587858	-30	216
SCO4179	hypothetical protein	4589969	+	27.9047	23.7301	4589777	4590115	4589943	-26	339	4589760	4590125	4589940	-29	366
SCO4188	GntR family transcriptional regulator	4597378	+	9.2923	9.40916	4596962	4597199	4597077	-301	238	4596945	4597215	4597077	-301	271
SCO4216	hypothetical protein	4624796	-	2.23925	2.90854	4624880	4625038	4624966	-170	159	4624680	4625045	4624790	+6	366
SCO4232	transcriptional factor regulator	4636743	+	38.3595	35.6193	4636256	4636621	4636430	-313	366	4636245	4636633	4636436	-307	389
SCO4236	tRNA/rRNA methyltransferase	4640854	+	8.42104	9.56518	4640629	4640871	4640753	-101	243	4640614	4640886	4640752	-102	273
SCO4251	hypothetical protein	4660813	-	7.83943	12.2048	4660886	4661126	4660996	-183	241	4660861	4661153	4660995	-182	293
SCO4282	dimeric protein	4697317	+	1.81839	26.5239	4696809	4697332	4696879	-438	524	4696828	4697346	4697177	-140	519
SCO4292	glucosyl-3-phosphoglycerate synthase	4708283	-	9.01418	7.4265	4708190	4708437	4708319	-36	248	4708171	4708446	4708316	-33	276
SCO4293	threonine synthase	4708606	+	9.01418	7.4265	4708190	4708437	4708319	-287	248	4708171	4708446	4708316	-290	276
SCO4318	DNA helicase	4731411	-	4.23091	8.02736	4731381	4731610	4731497	-86	230	4731355	4731648	4731502	-91	294
SCO4334	hypothetical protein	4748999	+	2.39912	3.84525	4748774	4748919	4748850	-149	146	4748748	4749269	4748856	-143	522
SCO4333	hypothetical protein	4748796	-	2.39912	3.84525	4748774	4748919	4748850	-54	146	4748748	4749269	4748856	-60	522
SCO4340	integrase	4754365	+	29.8286	24.7121	4754153	4754481	4754311	-54	329	4754136	4754494	4754309	-56	359
SCO4339	reductase	4754290	-	29.8286	24.7121	4754153	4754481	4754311	-21	329	4754136	4754494	4754309	-19	359
SCO4348	hypothetical protein	4763841	-	2.61522	2.83394	4763910	4764059	4763983	-142	150	4763896	4764074	4763986	-145	179
SCO4355	nucleotidyltransferase	4769703	+	41.0733	36.8567	4769196	4769572	4769388	-315	377	4769212	4769605	4769408	-295	394
SCO4361	hypothetical protein	4775081	+	2.32406	4.38602	4774903	4775149	4775045	-36	247	4774729	4775396	4775037	-44	668
SCO4368	lipase	4783492	-	3.10529	5.40989	4783565	4783759	4783664	-172	195	4783532	4783783	4783666	-174	252
SCO4370	transposase	4785437	+	5.62163	4.66603	4785099	4785328	4785208	-229	230	4785091	4785335	4785207	-230	245
SCO4377	afsL	4790668	+	2.83616	2.35082	4790571	4790742	4790656	-12	172	4790592	4790753	4790667	-1	162
SCO4381	acetyl/propionyl CoA carboxylase subunit alpha	4796696	+	3.91855	4.30089	4796615	4796815	4796714	+18	201	4796604	4796832	4796717	+21	229
SCO4383	4CL-2	4799895	+	2.0513	3.3808	4799731	4799872	4799804	-91	142	4799689	4799884	4799784	-111	196
SCO4384	enoyl-CoA hydratase	4801460	+	24.86	30.963	4800914	4801467	4801069	-391	554	4800885	4801481	4801066	-394	597
SCO4395	hydrolase	4811887	+	7.19193	14.3925	4811726	4811950	4811836	-51	225	4811693	4811977	4811835	-52	285
SCO4406	hypothetical protein	4825120	-	6.92142	12.7183	4825303	4825542	4825417	-297	240	4825268	4825570	4825413	-293	303
SCO4418	oxidase	4836769	-	17.8377	15.5168	4836907	4837207	4837057	-288	301	4836894	4837219	4837053	-284	326
SCO4420	hypothetical protein	4837225	+	17.8377	15.5168	4836907	4837207	4837057	-168	301	4836894	4837219	4837053	-172	326
SCO4424	hypothetical protein	4841759	+	6.80076	6.61704	4841631	4841872	4841758	-1	242	4841624	4841888	4841759	+0	265
SCO4432	hypothetical protein	4851903	+	4.01964	8.24461	4851552	4851746	4851652	-251	195	4851515	4851795	4851651	-252	281
SCO4442	hypothetical protein	4864680	+	3.97281	4.8591	4864523	4864724	4864622	-58	202	4864510	4864739	4864622	-58	230
SCO4474	hypothetical protein	4891995	+	2.63676	5.34521	4891812	4891966	4891887	-108	155	4891771	4892001	4891888	-107	231
SCO4497	hypothetical protein	4915936	+	1.91358	2.87832	4915855	4916043	4915946	+10	189	4915844	4916081	4915953	+17	238
SCO4503	long-chain-fatty acid CoA ligase	4923030	+	3.03168	3.81046	4922745	4922911	4922830	-200	167	4922731	4922929	4922830	-200	199
SCO4506	hypothetical protein	4926245	+	5.88582	2.49406	4926055	4926275	4926171	-74	221	4926095	4926262	4926172	-73	168
SCO4505	scoF2	4925953	-	5.88582	2.49406	4926055	4926275	4926171	-218	221	4926095	4926262	4926172	-219	168
SCO4514	hypothetical protein	4936925	-	5.41514	6.95346	4937017	4937234	4937133	-208	218	4936990	4937263	4937133	-208	274
SCO4531	septum determining protein	4950955	+	6.63732	3.24322	4950505	4950746	4950619	-336	242	4950516	4950717	4950615	-340	202
SCO4532	hypothetical protein	4951389	+	3.07217	2.73877	4950972	4951154	4951063	-326	183	4950962	4951153	4951060	-329	192
SCO4534	hypothetical protein	4952252	+	27.5398	30.3578	4951950	4952283	4952122	-130	334	4951913	4952303	4952119	-133	391
SCO4536	hypothetical protein	4954998	+	4.63094	6.09188	4954708	4954912	4954815	-183	205	4954692	4954933	4954817	-181	242
SCO4539	hypothetical protein	4957264	-	3.33317	3.42409	4957244	4957448	4957344	-80	205	4957272	4957730	4957367	-103	459
SCO4540	hypothetical protein	4957544	-	3.44316	3.42409	4957510	4957706	4957611	-67	197	4957272	4957730	4957367	+177	459
SCO4547	hypothetical protein	4962777	+	24.1047	20.0083	4962186	4962703	4962513	-264	518	4962195	4962715	4962514	-263	521
SCO4561	hypothetical protein	4979462	-	10.2849	11.5747	4979496	4979743	4979620	-158	248	4979479	4979759	4979615	-153	281
SCO4562	nuoA	4980273	+	93.8108	58.2858	4979837	4980580	4980069	-204	744	4979827	4980603	4980067	-206	777
SCO4565	nuoD	4981948	+	15.4771	16.0629	4981656	4981948	4981821	-127	293	4981632	4981966	4981820	-128	335
SCO4566	nuoE	4983267	+	26.4481	23.2676	4982816	4983127	4982970	-297	312	4982792	4983143	4982965	-302	352
SCO4575	nuoN	4994786	+	26.1762	28.9472	4994604	4995035	4994873	+87	432	4994579	4995060	4994873	+87	482
SCO4613	hypothetical protein	5037413	+	2.42344	3.62855	5037135	5037294	5037209	-204	160	5037107	5037442	5037223	-190	336
SCO4618	hypothetical protein	5043134	-	8.94502	13.6003	5043181	5043445	5043305	-171	265	5043152	5043461	5043302	-168	310
SCOt49	tRNA Thr anticodon GGT, Cove score 79.07	5061315	+	15.2094	13.9536	5061009	5061269	5061145	-170	261	5060995	5061288	5061147	-168	294
SCO4634	hydrolase	5061090	-	15.2094	13.9536	5061009	5061269	5061145	-55	261	5060995	5061288	5061147	-57	294
SCOt50	tRNA Met anticodon CAT, Cove score 77.46	5061434	+	15.2094	13.9536	5061009	5061269	5061145	-289	261	5060995	5061288	5061147	-287	294
SCO4637	hypothetical protein	5062316	+	2.56269	5.6091	5061920	5062124	5062005	-311	205	5061894	5062375	5062010	-306	482
SCO4647	nusG	5071760	+	37.481	45.3162	5071436	5071770	5071609	-151	335	5071406	5071785	5071603	-157	380
SCO4648	rplK	5072850	+	3.61247	8.93218	5072507	5072682	5072594	-256	176	5072461	5072720	5072596	-254	260
SCO4649	rlpA, rplA	5073368	+	37.5105	40.9999	5072938	5073494	5073161	-207	557	5072893	5073446	5073147	-221	554
SCO4660	rspG, rpsG	5089319	+	10.0064	4.08779	5089112	5089433	5089256	-63	322	5089149	5089423	5089280	-39	275
SCO4662	tuf1	5092129	+	3.06998	2.08926	5091986	5092174	5092081	-48	189	5091991	5092171	5092086	-43	181
SCO4683	gdhA	5112013	+	9.37747	17.065	5111596	5111847	5111722	-291	252	5111567	5111878	5111720	-293	312
SCO4702	rplC	5127933	+	5.28838	9.36092	5127573	5128031	5127677	-256	459	5127545	5128055	5127689	-244	511
SCO4707	rplV	5130848	+	15.8036	25.1704	5130514	5130803	5130650	-198	290	5130473	5130860	5130652	-196	388
SCO4713	rplX	5133473	+	58.6552	44.6867	5133279	5133650	5133466	-7	372	5133264	5133669	5133468	-5	406
SCO4714	rplE	5133796	+	58.6552	44.6867	5133279	5133650	5133466	-330	372	5133264	5133669	5133468	-328	406
SCO4715	rpsN	5134359	+	3.37822	5.51845	5134167	5134344	5134254	-105	178	5134132	5134369	5134252	-107	238
SCO4717	rplF	5135179	+	25.7755	23.6584	5134692	5135063	5134855	-324	372	5134665	5135082	5134853	-326	418
SCO4718	rplR	5135722	+	8.28772	7.45981	5135294	5135548	5135419	-303	255	5135290	5135930	5135426	-296	641
SCO4721	rplO	5136942	+	34.8227	29.1328	5136766	5137145	5136963	+21	380	5136725	5137156	5136962	+20	432
SCO4726	rpmJ	5141040	+	6.69478	5.50435	5140874	5141183	5141037	-3	310	5140473	5141233	5140641	-399	761
SCO4734	rplM	5147450	+	2.24639	3.74976	5147356	5147630	5147423	-27	275	5147299	5147688	5147439	-11	390
SCO4780	succinic semialdehyde dehydrogenase	5199495	+	2.7479	4.4805	5199306	5199476	5199395	-100	171	5199256	5199510	5199391	-104	255
SCO4795	hypothetical protein	5216958	-	40.2421	35.2141	5216863	5217213	5217041	-83	351	5216837	5217234	5217039	-81	398
SCO4821	hypothetical protein	5252957	-	26.277	21.5011	5253013	5253311	5253168	-211	299	5252999	5253594	5253173	-216	596
SCO4825	hypothetical protein	5254824	+	4.55877	4.39922	5254583	5254802	5254694	-130	220	5254574	5254808	5254689	-135	235
SCO4836	GntR family transcriptional regulator	5267681	+	2.51672	2.77503	5267423	5267580	5267496	-185	158	5267107	5267606	5267209	-472	500
SCO4846	hypothetical protein	5277573	+	33.7182	33.9607	5277404	5277752	5277583	+10	349	5277383	5277783	5277583	+10	401
SCO4855	dhsB	5285212	-	10.3896	10.4875	5285417	5285657	5285534	-322	241	5285400	5285676	5285535	-323	277
SCO4856	dhsA	5286966	-	9.12623	9.13583	5286889	5287313	5287014	-48	425	5286869	5287247	5287008	-42	379
SCO4883	peptidase	5315651	+	3.20532	3.45893	5315448	5315622	5315534	-117	175	5315450	5315640	5315548	-103	191
SCO4886	sugar ABC transporter ATP-binding protein	5319703	+	49.1339	34.9328	5319258	5319614	5319441	-262	357	5319238	5319622	5319442	-261	385
SCO4887	sugar ABC transporter integral membrane protein	5321316	+	3.91777	7.32989	5320979	5321168	5321072	-244	190	5320913	5321195	5321066	-250	283
SCO4918	hypothetical protein	5352479	-	3.5039	2.81387	5352506	5352774	5352599	-120	269	5352556	5352843	5352716	-237	288
SCO4925	hypothetical protein	5359008	-	3.93747	2.33289	5359012	5359212	5359108	-100	201	5359010	5359189	5359099	-91	180
SCO4946	hypothetical protein	5380115	+	11.7385	21.2548	5379704	5380021	5379880	-235	318	5379673	5380054	5379881	-234	382
SCO4956	methionine sulfoxide reductase A	5392009	+	41.5922	27.1676	5391613	5392092	5391894	-115	480	5391595	5392101	5391889	-120	507
SCO4955	ATP/GTP-binding protein	5391852	-	41.5922	27.1676	5391613	5392092	5391894	-42	480	5391595	5392101	5391889	-37	507
SCO4967	hypothetical protein	5401233	+	41.9179	37.0147	5400812	5401218	5401000	-233	407	5400789	5401229	5400999	-234	441
SCO4972	dehydrogenase	5407684	+	7.86696	3.86777	5407249	5407469	5407355	-329	221	5407255	5407449	5407353	-331	195
SCO4977	TetR family transcriptional regulator	5415242	-	3.9063	6.40162	5415328	5415532	5415429	-187	205	5415273	5415560	5415427	-185	288
SCO4981	hypothetical protein	5420747	-	26.4354	26.4213	5420926	5421246	5421090	-343	321	5420908	5421264	5421090	-343	357
SCO4983	hypothetical protein	5421628	-	34.7257	21.9446	5421683	5422025	5421858	-230	343	5421670	5422034	5421855	-227	365
SCO5006	septum site-determining protein	5443831	+	84.1242	56.5299	5443277	5443755	5443508	-323	479	5443255	5443758	5443505	-326	504
SCO5007	septum site-determining protein	5445084	+	10.6121	13.4499	5444719	5444968	5444839	-245	250	5444684	5444981	5444836	-248	298
SCO5014	hypothetical protein	5450206	+	4.31572	7.06801	5449965	5450181	5450070	-136	217	5449942	5450222	5450074	-132	281
SCO5015	hypothetical protein	5450793	+	11.0518	18.1152	5450405	5450682	5450528	-265	278	5450370	5450750	5450534	-259	381
SCO5027	hypothetical protein	5461950	-	2.20421	3.07481	5461944	5462100	5462028	-78	157	5461919	5462119	5462019	-69	201
SCO5041	hypothetical protein	5480535	-	15.1944	16.5062	5480463	5480749	5480595	-60	287	5480451	5480773	5480599	-64	323
SCO5047	fructose 1,6-bisphosphatase II	5488108	-	6.22465	3.88089	5488194	5488428	5488307	-199	235	5488199	5488419	5488306	-198	221
SCO5050	nucleotide-sugar dehydrogenase	5489639	+	5.14475	5.53543	5489298	5489554	5489423	-216	257	5489284	5489572	5489425	-214	289
SCO5049	hypothetical protein	5489422	-	5.14475	5.53543	5489298	5489554	5489423	-1	257	5489284	5489572	5489425	-3	289
SCO5057	amino acid permease	5497856	-	4.71005	9.94114	5498052	5498291	5498171	-315	240	5498025	5498335	5498172	-316	311
SCO5059	ppgK	5499054	+	30.2802	23.3774	5498720	5499152	5498893	-161	433	5498684	5499189	5498897	-157	506
SCO5064	hypothetical protein	5502445	+	2.0201	3.55871	5502393	5502536	5502462	+17	144	5502345	5502558	5502454	+9	214
SCO5062	hypothetical protein	5502196	-	2.0201	3.55871	5502393	5502536	5502462	-266	144	5502345	5502558	5502454	-258	214
SCO5063	hypothetical protein	5502447	-	2.0201	3.55871	5502393	5502536	5502462	-15	144	5502345	5502558	5502454	-7	214
SCO5080	actVA5	5521737	+	4.78453	6.74084	5521320	5521549	5521437	-300	230	5521306	5521574	5521439	-298	269
SCO5082	actII-1	5523962	-	3.26084	5.02001	5524183	5524346	5524262	-300	164	5524166	5524372	5524265	-303	207
SCO5113	bldKB	5558497	+	4.55273	2.79265	5558194	5558400	5558297	-200	207	5558201	5558382	5558292	-205	182
SCO5118	peptide transport system integral membrane protein	5565479	+	12.0523	19.0295	5565385	5565650	5565512	+33	266	5565348	5565680	5565513	+34	333
SCO5122	peptidase	5571687	-	3.60424	7.00177	5571746	5572082	5571974	-287	337	5571731	5572266	5571984	-297	536
SCO5140	hypothetical protein	5587672	+	15.3918	16.0865	5587419	5587681	5587547	-125	263	5587392	5587706	5587548	-124	315
SCO5142	hypothetical protein	5589710	+	7.18064	5.127	5589343	5589608	5589478	-232	266	5589329	5589588	5589452	-258	260
SCO5144	acyl CoA isomerase	5592106	-	4.10349	7.92723	5591987	5592214	5592101	+5	228	5591949	5592252	5592098	+8	304
SCO5145	hypothetical protein	5592409	+	4.10349	7.92723	5591987	5592214	5592101	-308	228	5591949	5592252	5592098	-311	304
SCO5156	hypothetical protein	5603697	-	17.7802	19.9799	5603757	5604083	5603902	-205	327	5603735	5604100	5603901	-204	366
SCO5172	hydrolase	5618483	+	4.18883	4.19671	5618378	5618573	5618477	-6	196	5618374	5618593	5618483	+0	220
SCO5171	hypothetical protein	5618256	-	4.18883	4.19671	5618378	5618573	5618477	-221	196	5618374	5618593	5618483	-227	220
SCO5212	aroA2	5672591	-	6.17079	3.52832	5672514	5672751	5672635	-44	238	5672532	5672748	5672640	-49	217
SCO5234	dasC	5694640	+	3.86794	5.94808	5694200	5694533	5694393	-247	334	5694132	5694553	5694316	-324	422
SCO5250	gtr	5711115	+	8.29164	15.2905	5710687	5710949	5710818	-297	263	5710662	5710991	5710819	-296	330
SCO5255	signal peptidase	5714799	+	2.60926	3.21102	5714593	5714748	5714668	-131	156	5714569	5714755	5714661	-138	187
SCO5254	sodN	5714657	-	2.60926	3.21102	5714593	5714748	5714668	-11	156	5714569	5714755	5714661	-4	187
SCO5259	atrB	5718468	-	25.2856	12.6272	5718121	5718771	5718284	+184	651	5718122	5718794	5718272	+196	673
SCO5277	magnesium chelatase	5742086	+	12.3903	12.5118	5741806	5742058	5741933	-153	253	5741786	5742076	5741934	-152	291
SCO5281	alpha-ketoglutarate decarboxylase	5753664	-	36.0943	22.3293	5753728	5754077	5753905	-241	350	5753729	5754079	5753904	-240	351
SCO5293	oxygenase subunit	5766795	+	14.2685	6.15108	5766524	5766793	5766657	-138	270	5766532	5766791	5766658	-137	260
SCO5304	sensor-like histidine kinase	5777874	-	3.97622	6.79971	5778044	5778224	5778135	-261	181	5778017	5778248	5778133	-259	232
SCO5308	Sc-Lig	5781207	-	4.84131	9.71333	5781296	5781581	5781462	-255	286	5781238	5781619	5781458	-251	382
SCO5329	hypothetical protein	5798772	+	19.5154	17.3417	5798310	5798809	5798581	-191	500	5798306	5798823	5798591	-181	518
SCO5328	transposase pseudogene	5798573	-	19.5154	17.3417	5798310	5798809	5798581	-8	500	5798306	5798823	5798591	-18	518
SCO5332	hypothetical protein	5805822	+	4.64982	4.78884	5805713	5805918	5805817	-5	206	5805700	5805933	5805820	-2	234
SCO5331	DNA methylase	5805600	-	4.64982	4.78884	5805713	5805918	5805817	-217	206	5805700	5805933	5805820	-220	234
SCO5334	hypothetical protein	5809158	-	7.10595	12.3579	5809189	5809428	5809306	-148	240	5809167	5809462	5809310	-152	296
SCO5403	rapA1	5875297	+	10.5706	14.4525	5875133	5875398	5875279	-18	266	5875105	5875429	5875275	-22	325
SCO5402	hypothetical protein	5875173	-	10.5706	14.4525	5875133	5875398	5875279	-106	266	5875105	5875429	5875275	-102	325
SCO5408	hypothetical protein	5880130	-	38.6252	31.9112	5880201	5880647	5880375	-245	447	5880184	5880643	5880379	-249	460
SCO5414	hypothetical protein	5883332	+	15.5186	20.5862	5883176	5883555	5883414	+82	380	5883165	5883583	5883412	+80	419
SCO5431	nucleosidase	5904399	-	2.00303	4.18237	5904629	5904776	5904697	-298	148	5904578	5904837	5904703	-304	260
SCO5435	two-component sensor kinase	5909691	-	33.0266	29.1337	5909805	5910199	5910005	-314	395	5909798	5910223	5910013	-322	426
SCO5442	treSI	5920075	-	5.74702	3.00509	5919947	5920175	5920058	+17	229	5919942	5920146	5920047	+28	205
SCO5477	oligopeptide-binding lipoprotein	5963173	+	7.04929	13.4015	5962683	5963075	5962900	-273	393	5962671	5963095	5962888	-285	425
SCO5478	oligopeptide transport system integral membrane protein	5965084	+	13.6316	22.8848	5964609	5964920	5964766	-318	312	5964566	5964957	5964764	-320	392
SCO5479	oligopeptide ABC transporter ATP-binding protein	5966079	+	4.82266	10.9321	5965449	5966189	5965657	-422	741	5965442	5966234	5965661	-418	793
SCO5499	gatA	5985115	+	3.61971	4.52851	5985072	5985252	5985160	+45	181	5985046	5985270	5985155	+40	225
SCO5502	integral membrane export protein	5988616	+	1.93676	10.8023	5988217	5988707	5988266	-350	491	5988183	5988689	5988529	-87	507
SCO5517	transcriptional regulator	6010145	+	10.8729	9.01903	6009781	6010039	6009917	-228	259	6009780	6010048	6009920	-225	269
SCO5529	alpha-isopropylmalate/homocitrate synthase family transferase	6023668	+	4.42579	9.57302	6023545	6023729	6023639	-29	185	6023508	6023789	6023638	-30	282
SCO5537	cvnD2	6034290	-	4.25606	9.80746	6034170	6034357	6034263	+27	188	6034126	6034405	6034261	+29	280
SCO5541	cvnD1	6039613	-	2.30557	5.16378	6039518	6039656	6039589	+24	139	6039469	6039694	6039582	+31	226
SCO5545	hypothetical protein	6045181	+	16.6544	26.3683	6044728	6045308	6044898	-283	581	6044706	6045303	6044897	-284	598
SCO5547	gltX	6046262	+	24.6018	26.2185	6045794	6046281	6046116	-146	488	6045817	6046299	6046115	-147	483
SCO5568	coaD	6067240	+	2.93929	2.71956	6066929	6067087	6067010	-230	159	6066913	6067081	6066998	-242	169
SCO5585	glnD	6087776	+	11.0963	15.2391	6087416	6087715	6087578	-198	300	6087393	6087742	6087584	-192	350
SCO5588	lipoprotein	6094631	-	4.42659	4.93082	6094599	6094801	6094702	-71	203	6094578	6094817	6094703	-72	240
SCO5591	rpsP	6097190	+	28.0367	33.6873	6097070	6097365	6097220	+30	296	6097045	6097401	6097220	+30	357
SCO5594	trmD	6098529	+	2.24886	4.17886	6098438	6098589	6098513	-16	152	6098355	6098610	6098492	-37	256
SCO5605	hypothetical protein	6107816	+	3.73576	5.63586	6107700	6107878	6107788	-28	179	6107671	6107907	6107790	-26	237
SCO5607	transcriptional regulator	6108465	+	22.6797	23.6741	6108154	6108599	6108445	-20	446	6108142	6108623	6108438	-27	482
SCO5606	hypothetical protein	6108415	-	22.6797	23.6741	6108154	6108599	6108445	-30	446	6108142	6108623	6108438	-23	482
SCO5618	hypothetical protein	6117038	+	8.34324	12.9962	6116697	6116934	6116826	-212	238	6116680	6116971	6116832	-206	292
SCO5621	whiG	6121042	+	31.4569	30.8121	6120655	6121005	6120829	-213	351	6120641	6121023	6120830	-212	383
SCO5630	transposase	6132414	-	10.5115	7.0669	6132375	6132736	6132560	-146	362	6132353	6132745	6132540	-126	393
SCO5652	hypothetical protein	6151543	-	10.2439	4.46087	6151398	6151657	6151528	+15	260	6151383	6151637	6151513	+30	255
SCO5654	ABC transporter ATP-binding protein	6153867	-	17.5709	22.9271	6153921	6154211	6154071	-204	291	6153888	6154248	6154068	-201	361
SCO5659	hypothetical protein	6158952	+	3.2521	3.26562	6158792	6158991	6158895	-57	200	6158550	6159014	6158659	-293	465
SCO5661	ugpQ4	6161548	-	4.23739	7.7265	6161683	6161868	6161776	-228	186	6161646	6161898	6161775	-227	253
SCO5663	hypothetical protein	6162771	+	3.24754	4.83402	6162602	6162769	6162683	-88	168	6162565	6162804	6162682	-89	240
SCO5662	adenosine deaminase	6162715	-	3.24754	4.83402	6162602	6162769	6162683	+32	168	6162565	6162804	6162682	+33	240
SCO5664	hypothetical protein	6163510	+	10.3203	15.186	6163237	6163475	6163357	-153	239	6163212	6163503	6163357	-153	292
SCO5666	gamma-aminobutyraldehyde dehydrogenase	6164841	+	3.63673	3.00694	6164507	6164696	6164600	-241	190	6164497	6164669	6164584	-257	173
SCO5667	ABC transporter substrate-binding protein	6166489	+	32.5743	34.8636	6166034	6166352	6166195	-294	319	6165978	6166380	6166198	-291	403
SCO5668	polyamine ABC transporter ATP-binding protein	6167694	+	37.088	33.0729	6167375	6167685	6167561	-133	311	6167347	6167699	6167556	-138	353
SCO5682	hypothetical protein	6186445	-	2.33152	5.61321	6186586	6186733	6186662	-217	148	6186544	6186798	6186666	-221	255
SCO5689	beta-galactosidase	6195388	+	6.57342	9.96309	6195108	6195337	6195230	-158	230	6194992	6195361	6195235	-153	370
SCO5702	lipoprotein	6213925	-	4.70977	7.34002	6214074	6214279	6214175	-250	206	6214046	6214300	6214175	-250	255
SCO5703	hypothetical protein	6214337	+	4.70977	7.34002	6214074	6214279	6214175	-162	206	6214046	6214300	6214175	-162	255
SCO5718	hypothetical protein	6237207	+	8.53009	10.7891	6237001	6237227	6237108	-99	227	6236981	6237247	6237107	-100	267
SCO5742	hypothetical protein	6265601	-	9.5749	13.4964	6265711	6266130	6265994	-393	420	6265739	6266157	6265993	-392	419
SCO5745	hypothetical protein	6267804	+	7.5529	4.21978	6267468	6267737	6267605	-199	270	6267471	6267701	6267582	-222	231
SCO5774	gluD	6312860	-	29.6688	34.7232	6312806	6313114	6312961	-101	309	6312773	6313157	6312961	-101	385
SCO5788	hypothetical protein	6326019	+	2.26612	2.44488	6325909	6326050	6325990	-29	142	6325883	6326055	6325971	-48	173
SCO5794	rshA	6330387	+	13.6805	17.4126	6329945	6330217	6330071	-316	273	6329913	6330255	6330073	-314	343
SCO5812	ribonuclease HII	6356448	+	7.81428	7.6191	6356218	6356645	6356528	+80	428	6356119	6356660	6356334	-114	542
SCO5820	hrdB	6367664	+	4.29798	7.95516	6367341	6367524	6367431	-233	184	6367309	6367552	6367433	-231	244
SCO5856	hypothetical protein	6412729	+	5.92051	5.7557	6412516	6412743	6412635	-94	228	6412520	6412764	6412649	-80	245
SCO5857	FAD-dependent oxidoreductase	6414875	-	3.20638	4.19895	6415021	6415247	6415136	-261	227	6414990	6415272	6415133	-258	283
SCO5864	hypothetical protein	6421617	+	28.4658	34.4841	6421151	6421532	6421329	-288	382	6421122	6421556	6421333	-284	435
SCO5880	redY	6437813	+	14.5899	18.8532	6437502	6437787	6437645	-168	286	6437482	6437828	6437652	-161	347
SCO5889	redO	6445653	+	2.49153	3.49121	6445603	6445744	6445671	+18	142	6445573	6445785	6445681	+28	213
SCO5890	redN	6445913	+	2.49153	3.49121	6445603	6445744	6445671	-242	142	6445573	6445785	6445681	-232	213
SCO5893	redK	6456445	+	2.62307	2.16719	6456191	6456352	6456268	-177	162	6456214	6456388	6456295	-150	175
SCO5898	redF	6463525	+	3.66142	3.19607	6463155	6463346	6463248	-277	192	6463177	6463369	6463270	-255	193
SCO5904	hypothetical protein	6470874	-	11.7786	14.8511	6470916	6471262	6471078	-204	347	6470914	6471286	6471098	-224	373
SCO5908	hypothetical protein	6474516	+	3.00244	4.61485	6474219	6474390	6474305	-211	172	6474191	6474406	6474301	-215	216
SCO5911	oligopeptide binding protein	6476991	-	3.07402	3.95364	6476900	6477063	6476982	+9	164	6476878	6477077	6476977	+14	200
SCO5922	short chain dehydrogenase	6491442	-	2.5446	4.64287	6491637	6491858	6491766	-324	222	6491612	6491886	6491757	-315	275
SCO5943	hydrolase	6510024	+	14.419	10.6809	6509561	6509842	6509696	-328	282	6509552	6510144	6509689	-335	593
SCO5954	chitinase	6524141	+	5.63081	8.18834	6523855	6524068	6523958	-183	214	6523835	6524089	6523962	-179	255
SCO5982	regulator	6558617	-	5.84101	2.82794	6558495	6559120	6558628	-11	626	6558537	6558761	6558641	-24	225
SCO6005	lipoprotein	6584623	+	9.23777	3.43189	6584141	6584712	6584259	-364	572	6584169	6584745	6584270	-353	577
SCO6029	whiI	6618839	-	46.5975	43.8043	6618792	6619135	6618971	-132	344	6618768	6619169	6618971	-132	402
SCO6083	hypothetical protein	6681382	+	6.89193	7.27094	6681189	6681417	6681296	-86	229	6681168	6681427	6681293	-89	260
SCO6108	fusH	6709908	+	63.4426	35.5926	6709537	6709899	6709716	-192	363	6709534	6709899	6709714	-194	366
SCO6109	hydrolase	6711506	+	2.86039	3.38351	6710866	6711586	6710958	-548	721	6710851	6711551	6710969	-537	701
SCO6121	transcriptional regulator	6726270	-	4.36167	6.95566	6726323	6726770	6726419	-149	448	6726302	6726795	6726420	-150	494
SCO6156	regulatory protein	6758793	+	23.1815	23.7903	6758413	6758699	6758558	-235	287	6758237	6758723	6758557	-236	487
SCO6174	hypothetical protein	6779416	+	13.5797	18.2626	6779083	6779425	6779280	-136	343	6779022	6779439	6779266	-150	418
SCO6182	cwgD	6787763	+	4.27085	5.66551	6787553	6787770	6787664	-99	218	6787524	6787792	6787660	-103	269
SCO6197	hypothetical protein	6808222	-	3.44233	2.3797	6808191	6808395	6808294	-72	205	6808214	6808404	6808303	-81	191
SCO6199	esterase	6812416	+	7.78469	6.05135	6811963	6812215	6812100	-316	253	6811959	6812245	6812113	-303	287
SCO6210	hypothetical protein	6823743	+	14.7409	14.1352	6823566	6823819	6823693	-50	254	6823549	6823826	6823693	-50	278
SCO6225	hypothetical protein	6847252	-	23.836	22.8996	6847106	6847409	6847257	-5	304	6847090	6847428	6847259	-7	339
SCO6229	sugar transport system permease	6852093	-	6.97015	9.00256	6852044	6852312	6852173	-80	269	6852025	6852356	6852185	-92	332
SCO6238	hypothetical protein	6861416	+	2.15269	3.70984	6861344	6861523	6861440	+24	180	6861292	6861562	6861429	+13	271
SCO6256	transcriptional regulator	6878303	+	14.1934	18.0585	6877861	6878114	6877990	-313	254	6877837	6878149	6877988	-315	313
SCO6259	sugar ABC transporter ATP-binding protein	6881334	+	21.1397	24.5803	6880773	6881225	6880984	-350	453	6880720	6881277	6880989	-345	558
SCO6262	helicase	6884137	+	4.72704	2.59202	6883693	6883907	6883801	-336	215	6883720	6883880	6883800	-337	161
SCO6270	oxidoreductase alpha-subunit	6897085	-	6.57258	8.56982	6896884	6897281	6897007	+78	398	6896853	6897271	6897004	+81	419
SCO6307	cyclase	6967474	-	3.40538	2.74849	6967584	6967782	6967685	-211	199	6967585	6967803	6967687	-213	219
SCO6325	hypothetical protein	6986764	-	45.3624	28.5252	6986738	6987101	6986909	-145	364	6986727	6987131	6986917	-153	405
SCO6332	hypothetical protein	6990734	-	20.76	17.4303	6990758	6991028	6990889	-155	271	6990734	6991043	6990889	-155	310
SCO6341	exonuclease	7000094	+	21.6945	19.2326	6999681	7000030	6999874	-220	350	6999636	7000063	6999868	-226	428
SCO6356	hypothetical protein	7018319	-	6.71944	3.69785	7018198	7018447	7018330	-11	250	7018241	7018452	7018348	-29	212
SCO6377	lipoprotein	7041054	-	25.4163	25.891	7040912	7041264	7041094	-40	353	7040894	7041294	7041098	-44	401
SCO6384	integral membrane lysyl-tRNA synthetase	7051151	-	9.78696	4.75583	7050995	7051240	7051114	+37	246	7050997	7051230	7051112	+39	234
SCO6396	IS1648 transposase	7063620	+	2.88373	3.71792	7063456	7063641	7063549	-71	186	7063414	7063652	7063529	-91	239
SCO6405	DNA recombinase	7069507	+	5.38161	7.87716	7069288	7069511	7069403	-104	224	7069266	7069537	7069404	-103	272
SCO6418	hypothetical protein	7088364	-	20.5627	19.2654	7088416	7088742	7088596	-232	327	7088417	7088762	7088595	-231	346
SCO6433	hypothetical protein	7116085	+	5.16842	3.35718	7115996	7116215	7116109	+24	220	7116025	7116218	7116119	+34	194
SCO6438	diaminopimelate decarboxylase	7121124	+	4.76895	8.26828	7121000	7121196	7121098	-26	197	7120968	7121225	7121096	-28	258
SCO6448	AraC-like transcriptional regulator	7132188	+	6.55176	8.73048	7132066	7132275	7132168	-20	210	7132041	7132296	7132169	-19	256
SCO6447	NAD(P)H oxidoreductase	7132141	-	6.55176	8.73048	7132066	7132275	7132168	-27	210	7132041	7132296	7132169	-28	256
SCO6468	phosphatidylserine decarboxylase	7156962	-	14.2107	5.64008	7157034	7157314	7157173	-211	281	7157040	7157305	7157172	-210	266
SCO6506	gvpL	7197931	+	26.1429	19.9149	7197564	7197861	7197716	-215	298	7197546	7197870	7197712	-219	325
SCO6530	hypothetical protein	7221366	+	4.4262	3.45984	7220952	7221156	7221056	-310	205	7220949	7221153	7221058	-308	205
SCO6544	hypothetical protein	7237213	+	13.5301	11.9973	7236999	7237256	7237131	-82	258	7236993	7237272	7237135	-78	280
SCO6543	hypothetical protein	7236940	-	13.5301	11.9973	7236999	7237256	7237131	-191	258	7236993	7237272	7237135	-195	280
SCO6551	oxidoreductase	7248767	-	13.5794	19.9515	7248645	7248903	7248781	-14	259	7248600	7248931	7248779	-12	332
SCO6569	solute binding protein	7272139	+	17.7812	27.5332	7271869	7272175	7272023	-116	307	7271834	7272208	7272024	-115	375
SCO6573	hypothetical protein	7279752	+	26.7281	27.3461	7279255	7279587	7279430	-322	333	7279224	7279604	7279424	-328	381
SCO6593	hypothetical protein	7310059	-	7.29152	2.23677	7310179	7310415	7310291	-232	237	7310214	7310370	7310291	-232	157
SCO6648	hypothetical protein	7384535	+	8.29759	10.1461	7384330	7384558	7384443	-92	229	7384311	7384567	7384439	-96	257
SCO6647	hypothetical protein	7384426	-	8.29759	10.1461	7384330	7384558	7384443	-17	229	7384311	7384567	7384439	-13	257
SCO6650	hypothetical protein	7385659	+	7.25453	12.698	7385542	7385801	7385672	+13	260	7385501	7385829	7385663	+4	329
SCO6656	hypothetical protein	7392461	-	10.1593	16.0357	7392420	7392712	7392549	-88	293	7392394	7392742	7392558	-97	349
SCO6660	hypothetical protein	7397611	-	19.1276	4.53328	7397443	7397730	7397578	+33	288	7397462	7397691	7397577	+34	230
SCO6701	pcaF	7454358	-	25.492	24.3274	7454430	7454830	7454606	-248	401	7454421	7454852	7454610	-252	432
SCO6708	hypothetical protein	7460153	+	5.13637	9.53777	7459857	7460151	7460035	-118	295	7459827	7460182	7460031	-122	356
SCO6707	ATP-dependent DNA ligase	7459941	-	5.13637	9.53777	7459857	7460151	7460035	-94	295	7459827	7460182	7460031	-90	356
SCO6711	hypothetical protein	7466175	-	26.1627	22.6269	7466001	7466296	7466152	+23	296	7465984	7466315	7466151	+24	332
SCO6718	ddah	7472651	-	5.86872	7.99139	7472776	7472977	7472875	-224	202	7472757	7472998	7472877	-226	242
SCO6735	hypothetical protein	7490060	+	7.96716	9.35621	7489622	7489880	7489756	-304	259	7489601	7490158	7489763	-297	558
SCO6768	1-deoxy-D-xylulose-5-phosphate synthase	7525612	+	2.68778	3.15856	7525413	7525564	7525487	-125	152	7525142	7525595	7525254	-358	454
SCO6770	DNA-binding protein	7529042	+	5.26952	6.91295	7528649	7528930	7528814	-228	282	7528605	7528954	7528808	-234	350
SCO6788	acetyl-CoA acetyltransferase	7545964	+	5.58269	6.53004	7545752	7545971	7545862	-102	220	7545737	7545989	7545862	-102	253
SCO6798	hypothetical protein	7558852	+	5.49392	2.21837	7558478	7558710	7558595	-257	233	7558260	7558763	7558334	-518	504
SCO6800	kbl	7560697	+	17.4163	17.5144	7560292	7560677	7560453	-244	386	7560269	7560698	7560460	-237	430
SCO6801	LysR family transcriptional regulator	7561922	+	2.21927	4.13832	7561651	7561790	7561720	-202	140	7561608	7561838	7561719	-203	231
SCO6811	hypothetical protein	7574263	-	2.4116	4.5998	7574491	7574630	7574561	-298	140	7574447	7574666	7574556	-293	220
SCO6813	transcription regulator ArsR	7574896	+	2.4116	4.5998	7574491	7574630	7574561	-335	140	7574447	7574666	7574556	-340	220
SCO6814	ABC transporter ATP-binding protein	7576030	-	15.1477	13.781	7576152	7576431	7576297	-267	280	7576014	7576453	7576297	-267	440
SCO6824	phosphonopyruvate decarboxylase (fragment)	7589635	-	5.66406	3.24695	7589521	7589753	7589640	-5	233	7589553	7589760	7589655	-20	208
SCO6846	hypothetical protein	7619880	-	10.4774	7.58255	7620090	7620327	7620209	-329	238	7620071	7620338	7620206	-326	268
SCO6859	hypothetical protein	7630453	-	3.48425	6.57799	7630482	7630705	7630600	-147	224	7630434	7630721	7630581	-128	288
SCO6909	hypothetical protein	7674794	+	82.3221	56.3065	7674550	7674946	7674757	-37	397	7674536	7674962	7674759	-35	427
SCO6920	hypothetical protein	7683878	-	10.4423	6.91142	7683906	7684179	7684024	-146	274	7683895	7684193	7684028	-150	299
SCO6925	hypothetical protein	7689048	-	40.4868	38.8148	7688874	7689476	7689287	-239	603	7688889	7689496	7689277	-229	608
SCO6930	hypothetical protein	7699360	-	13.4512	17.7316	7699392	7699819	7699643	-283	428	7699368	7699856	7699649	-289	489
SCO6933	hypothetical protein	7699872	+	13.4512	17.7316	7699392	7699819	7699643	-229	428	7699368	7699856	7699649	-223	489
SCO6931	hypothetical protein	7699626	-	13.4512	17.7316	7699392	7699819	7699643	-17	428	7699368	7699856	7699649	-23	489
SCO6940	cvnD8	7705189	-	21.1422	16.0091	7705035	7705324	7705173	+16	290	7705025	7705327	7705169	+20	303
SCO6950	hypothetical protein	7713424	+	25.9185	23.0562	7713237	7713690	7713385	-39	454	7713213	7713716	7713392	-32	504
SCO6949	hypothetical protein	7713266	-	25.9185	23.0562	7713237	7713690	7713385	-119	454	7713213	7713716	7713392	-126	504
SCO6970	membrane transport protein	7738951	-	2.88998	4.67152	7738780	7739147	7738864	+87	368	7738738	7739077	7738873	+78	340
SCO6999	hypothetical protein	7770960	-	16.6272	20.4371	7770984	7771273	7771137	-177	290	7770959	7771300	7771140	-180	342
SCO7010	aglA	7788084	-	2.31297	3.85042	7788072	7788350	7788256	-172	279	7788085	7788401	7788265	-181	317
SCO7014	LacI family transcriptional regulator	7792730	-	13.1898	3.39009	7792711	7793074	7792839	-109	364	7792747	7793075	7792850	-120	329
SCO7017	hypothetical protein	7799325	-	11.7325	13.1075	7799393	7799649	7799523	-198	257	7799380	7799670	7799530	-205	291
SCO7027	bxlR	7813802	-	37.37	33.6669	7813952	7814319	7814144	-342	368	7813925	7814343	7814143	-341	419
SCO7030	bxlG	7816238	+	69.3668	54.1098	7815802	7816227	7815996	-242	426	7815777	7816253	7815994	-244	477
SCO7041	hypothetical protein	7834446	+	7.45427	1.47672	7834077	7834405	7834264	-182	329	7833849	7834434	7833907	-539	586
SCO7049	glutaminase	7839206	+	3.56069	2.92272	7839116	7839300	7839207	+1	185	7839125	7839305	7839214	+8	181
SCO7048	delta fatty acid desaturase	7839046	-	3.56069	2.92272	7839116	7839300	7839207	-161	185	7839125	7839305	7839214	-168	181
SCO7073	dihydroxyacetone kinase subunit DhaK	7862873	-	11.6018	3.11686	7862822	7863087	7862955	-82	266	7862837	7863056	7862951	-78	220
SCO7074	hypothetical protein	7863190	+	11.6018	3.11686	7862822	7863087	7862955	-235	266	7862837	7863056	7862951	-239	220
SCO7075	two component response regulator protein	7863790	+	4.38182	5.0873	7863689	7863908	7863796	+6	220	7863609	7863922	7863782	-8	314
SCO7080	insertion element transposase	7870519	-	24.6906	25.1175	7870440	7871133	7870602	-83	694	7870408	7871124	7870602	-83	717
SCO7092	hypothetical protein	7880227	+	27.2501	21.3721	7880038	7880394	7880199	-28	357	7880033	7880422	7880209	-18	390
SCO7091	hypothetical protein	7880010	-	27.2501	21.3721	7880038	7880394	7880199	-189	357	7880033	7880422	7880209	-199	390
SCO7096	hypothetical protein	7887320	+	15.8554	22.9375	7886909	7887182	7887050	-270	274	7886874	7887208	7887047	-273	335
SCO7095	hydrolase	7887082	-	15.8554	22.9375	7886909	7887182	7887050	+32	274	7886874	7887208	7887047	+35	335
SCO7108	hypothetical protein	7898264	-	5.895	11.1618	7898127	7898366	7898242	+22	240	7898077	7898421	7898248	+16	345
SCO7128	transmembrane efflux protein	7921208	-	7.7403	13.997	7921277	7921509	7921394	-186	233	7921249	7921788	7921398	-190	540
SCO7134	transcriptional regulator	7925355	+	20.1361	25.7032	7924933	7925215	7925076	-279	283	7924901	7925243	7925074	-281	343
SCO7143	transcriptional regulator	7936672	+	3.75302	6.32246	7936611	7936802	7936707	+35	192	7936596	7936836	7936720	+48	241
SCO7157	hypothetical protein	7951531	-	3.66179	3.81796	7951589	7951780	7951685	-154	192	7951596	7951798	7951695	-164	203
SCO7159	hypothetical protein	7954048	+	2.35735	3.79393	7953610	7953811	7953707	-341	202	7953571	7953832	7953693	-355	262
SCO7164	hypothetical protein	7961477	-	2.71983	3.03993	7961457	7961661	7961555	-78	205	7961473	7961741	7961598	-121	269
SCO7185	branched amino acid binding hypothetical protein	7985080	+	7.2496	13.2224	7984769	7984987	7984880	-200	219	7984741	7985031	7984880	-200	291
SCO7230	two-component system response regulator	8035810	+	23.7807	19.6888	8035566	8035894	8035735	-75	329	8035557	8035919	8035741	-69	363
SCO7229	hypothetical protein	8035697	-	23.7807	19.6888	8035566	8035894	8035735	-38	329	8035557	8035919	8035741	-44	363
SCO7259	hypothetical protein	8070833	+	3.35602	5.10266	8070626	8070792	8070708	-125	167	8070599	8070824	8070710	-123	226
SCO7258	hypothetical protein	8070691	-	3.35602	5.10266	8070626	8070792	8070708	-17	167	8070599	8070824	8070710	-19	226
SCO7260	hypothetical protein	8072074	-	11.9076	10.5262	8072216	8072474	8072337	-263	259	8072201	8072482	8072332	-258	282
SCO7267	hypothetical protein	8077040	+	8.08799	8.52679	8076791	8077044	8076908	-132	254	8076753	8077030	8076891	-149	278
SCO7266	3-oxoacyl-ACP reductase	8076808	-	8.08799	8.52679	8076791	8077044	8076908	-100	254	8076753	8077030	8076891	-83	278
SCO7280	clpP4	8087622	-	2.7149	6.2404	8087781	8087939	8087862	-240	159	8087738	8088001	8087854	-232	264
SCO7287	hypothetical protein	8093387	-	6.07092	10.8945	8093611	8093833	8093717	-330	223	8093566	8093878	8093714	-327	313
SCO7329	long-chain-fatty-acid-CoA ligase	8141513	-	9.5823	10.2142	8141739	8141982	8141864	-351	244	8141722	8142002	8141866	-353	281
SCO7337	pepA2	8151063	+	4.32017	4.42951	8150775	8151001	8150894	-169	227	8150776	8151019	8150906	-157	244
SCO7336	pepA	8150771	-	4.32017	4.42951	8150775	8151001	8150894	-123	227	8150776	8151019	8150906	-135	244
SCO7338	glgX	8151575	+	2.94916	6.64413	8151400	8151561	8151482	-93	162	8151362	8151606	8151477	-98	245
SCO7341	sigG	8155756	-	5.21034	11.5197	8155829	8156039	8155933	-177	211	8155800	8156084	8155933	-177	285
SCO7342	hypothetical protein	8156059	+	5.21034	11.5197	8155829	8156039	8155933	-126	211	8155800	8156084	8155933	-126	285
SCO7347	hypothetical protein	8161298	+	4.85279	2.54092	8161199	8161394	8161297	-1	196	8161225	8161384	8161303	+5	160
SCO7346	membrane transport protein	8161062	-	4.85279	2.54092	8161199	8161394	8161297	-235	196	8161225	8161384	8161303	-241	160
SCO7357	dioxygenase	8169702	+	3.70617	7.18156	8169553	8169739	8169646	-56	187	8169512	8169787	8169645	-57	276
SCO7356	oxidoreductase	8169590	-	3.70617	7.18156	8169553	8169739	8169646	-56	187	8169512	8169787	8169645	-55	276
SCO7372	hypothetical protein	8185685	-	11.2073	5.97456	8185723	8186001	8185869	-184	279	8185722	8185991	8185848	-163	270
SCO7377	hypothetical protein	8190707	-	3.04779	4.80537	8190717	8190882	8190799	-92	166	8190695	8190936	8190801	-94	242
SCO7404	hypothetical protein	8217248	-	2.72476	2.70988	8217193	8217362	8217278	-30	170	8217184	8217377	8217281	-33	194
SCO7409	binding-protein dependent transport protein	8224777	-	38.9506	44.6552	8224827	8225227	8225029	-252	401	8224796	8225265	8225027	-250	470
SCO7436	aldehyde dehydrogenase	8250867	-	3.44972	3.26063	8250815	8250981	8250896	-29	167	8250809	8250995	8250901	-34	187
SCO7454	hypothetical protein	8269589	+	6.64793	5.46364	8269360	8269657	8269527	-62	298	8269368	8269653	8269517	-72	286
SCO7453	hypothetical protein	8269446	-	6.64793	5.46364	8269360	8269657	8269527	-81	298	8269368	8269653	8269517	-71	286
SCO7462	hypothetical protein	8276512	-	3.45959	6.73629	8276572	8276746	8276658	-146	175	8276532	8276790	8276658	-146	259
SCO7463	cvnA13	8276829	+	3.45959	6.73629	8276572	8276746	8276658	-171	175	8276532	8276790	8276658	-171	259
SCO7467	hypothetical protein	8279636	+	3.64206	6.25137	8279372	8279544	8279457	-179	173	8279335	8279572	8279456	-180	238
SCO7506	hydrolase	8319173	+	4.03906	4.84486	8318772	8318951	8318861	-312	180	8318747	8318969	8318858	-315	223
SCO7507	dioxygenase	8321994	-	24.7744	33.0886	8322131	8322430	8322280	-286	300	8322092	8322468	8322281	-287	377
SCO7509	hypothetical protein	8324658	-	4.47059	10.7759	8324773	8324960	8324866	-208	188	8324723	8325014	8324867	-209	292
SCO7510	cypH, Scoe-B	8325307	-	2.29078	3.8794	8325365	8325509	8325437	-130	145	8325338	8325533	8325435	-128	196
SCO7545	ABC transporter ATP-binding protein	8367784	+	26.1282	33.3419	8367275	8367621	8367439	-345	347	8367238	8367675	8367444	-340	438
SCO7551	hypothetical protein	8373907	-	4.09085	3.63804	8373808	8374221	8373915	-8	414	8373830	8374185	8374060	-153	356
SCO7574	hypothetical protein	8398333	+	10.29	21.4179	8397911	8398303	8398050	-283	393	8397858	8398422	8398048	-285	565
SCO7573	anti-sigma factor antagonist	8398133	-	10.29	21.4179	8397911	8398303	8398050	+83	393	8397858	8398422	8398048	+85	565
SCO7585	MerR family transcriptional regulator	8410657	-	2.67298	3.87501	8410920	8411080	8411002	-345	161	8410888	8411109	8410997	-340	222
SCO7592	hypothetical protein	8418508	+	9.65874	4.18001	8418398	8418645	8418529	+21	248	8418425	8418648	8418539	+31	224
SCO7591	regulatory protein	8418396	-	9.65874	4.18001	8418398	8418645	8418529	-133	248	8418425	8418648	8418539	-143	224
SCO7595	anhydro-N-acetylmuramic acid kinase	8422261	-	2.58914	5.07965	8422404	8422545	8422472	-211	142	8422360	8422575	8422470	-209	216
SCO7612	hypothetical protein	8439524	-	25.4624	25.87	8439406	8439711	8439559	-35	306	8439384	8439740	8439559	-35	357
SCO7628	hypothetical protein	8454700	+	3.78015	2.5475	8454318	8454509	8454413	-287	192	8454326	8454486	8454408	-292	161
SCO7663	hypothetical protein	8490212	-	4.75909	10.0123	8490289	8490482	8490385	-173	194	8490256	8490541	8490387	-175	286
SCO7697	hydrolase	8532740	+	3.40287	4.21293	8532488	8532678	8532583	-157	191	8532477	8532691	8532582	-158	215
SCO7700	cyclase	8537029	+	2.65819	4.37415	8536646	8536799	8536720	-309	154	8536612	8536833	8536724	-305	222
SCO7734	tpg, tpgC	8569360	+	7.87839	5.91346	8568943	8569182	8569064	-296	240	8568934	8569184	8569060	-300	251
SCO7756	hypothetical protein	8587395	+	2.05159	3.37473	8587133	8587282	8587211	-184	150	8587108	8587537	8587224	-171	430
SCO7761	hypothetical protein	8591282	+	4.7369	2.82837	8590916	8591140	8591026	-256	225	8590937	8591120	8591031	-251	184
SCO7762	hypothetical protein	8592093	+	4.61114	8.33082	8591897	8592103	8592001	-92	207	8591867	8592136	8592002	-91	270
SCO7763	hypothetical protein	8593350	+	3.95029	4.17782	8592958	8593174	8593055	-295	217	8592940	8593188	8593054	-296	249
SCO7764	hypothetical protein	8594109	+	2.55216	5.95515	8593765	8593907	8593837	-272	143	8593720	8593947	8593833	-276	228
SCO7770	hypothetical protein	8598829	+	2.48311	5.27055	8598485	8598629	8598556	-273	145	8598435	8598677	8598556	-273	243
SCO7773	hypothetical protein	8601808	-	27.6471	28.9726	8601592	8601937	8601781	+27	346	8601572	8601965	8601776	+32	394
SCO7786	hypothetical protein	8613085	-	16.8492	21.3477	8613086	8613387	8613236	-151	302	8613055	8613424	8613239	-154	370
SCO7796	hypothetical protein	8619409	+	3.03546	2.50963	8619159	8619355	8619255	-154	197	8619194	8619368	8619275	-134	175
SCO7807	hypothetical protein	8627355	-	6.35203	7.6096	8627446	8627693	8627584	-229	248	8627425	8627710	8627585	-230	286
SCO7813	hypothetical protein	8631556	+	32.5714	37.7298	8631317	8631638	8631476	-80	322	8631282	8631672	8631477	-79	391
SCO7812	insertion element transposase	8631386	-	32.5714	37.7298	8631317	8631638	8631476	-90	322	8631282	8631672	8631477	-91	391
SCO7814	oxidoreductase (pseudogene).	8634802	-	10.9484	11.048	8634906	8635287	8635033	-231	382	8634889	8635270	8635030	-228	382
SCO7820	hypothetical protein	8639455	+	6.36436	6.34352	8639328	8639569	8639460	+5	242	8639321	8639590	8639472	+17	270
SCO7819	hypothetical protein	8639436	-	6.36436	6.34352	8639328	8639569	8639460	-24	242	8639321	8639590	8639472	-36	270
SCO7826	hypothetical protein	8645791	-	7.34642	13.0302	8645712	8645994	8645847	-56	283	8645665	8646019	8645841	-50	355
SCO7828	DNA-binding protein	8647736	+	4.224	6.04292	8647472	8647730	8647588	-148	259	8647451	8647987	8647602	-134	537
SCO7827	transposase	8647537	-	4.224	6.04292	8647472	8647730	8647588	-51	259	8647451	8647987	8647602	-65	537
SCO7839	hypothetical protein	8656147	+	10.2284	4.30728	8655839	8656193	8656053	-94	355	8655854	8656141	8656005	-142	288
SCO7844	DNA-binding protein	8663639	-	7.79949	7.00179	8663691	8663926	8663805	-166	236	8663683	8663936	8663806	-167	254
SCO7845	ttrA	8666256	-	24.6881	18.4272	8666107	8666410	8666261	-5	304	8666091	8666399	8666254	+2	309
