# Supplementary material for: System-Wide Analysis of the GATC-Binding Nucleoid-Associated Protein Gbn and Its Impact on Streptomyces Development
Source: mSystems. 2022 May 16;7(3):e00061-22. doi: 10.1128/msystems.00061-22 (PMC9239103; doi:10.1128/msystems.00061-22)
Supplement: TABLE S2 [file msystems.00061-22-s0001.xlsx]

## Sheet: SCO1839 Supplementary Table S2 
Table S2
Transcriptomics differential expression analysis result
Log2FC for log2 fold change. This data has been shrinked so that low expression genes will not appear to have large fold change.
If within a row, all samples have zero counts, the baseMean column will be zero, and the log2 fold change estimates, p value and adjusted p value will all be set to empty.
If a row contains a sample with an extreme count outlier then the p value and adjusted p value will be set to empty. These outlier counts are detected by Cook’s distance.
If a row is having a low mean normalized count, then only the adjusted p value will be set to empty.
baseMaan is the mean of normalized counts for all samples
ID	Gene name / product	Experiment	Control	log2FC	posterior SD	pvalue	adj.pvalue	baseMean
SCO0001	hypothetical protein	Δgbn 24h	WT 24h	0.0589215	0.16542	0.43387	0.73777	39.5315
SCO0002	ttrA	Δgbn 24h	WT 24h	-0.0143867	0.117993	0.86812	0.963384	170.831
SCO0003	DNA-binding protein	Δgbn 24h	WT 24h	-0.0517121	0.133275	0.561733	0.817013	91.0253
SCO0004	hypothetical protein	Δgbn 24h	WT 24h	-0.0940728	0.117815	0.293635	0.618417	319.709
SCO0005	transposase	Δgbn 24h	WT 24h	-0.0119568	0.11521	0.888948	0.968522	338.869
SCO0006	ATP/GTP-binding protein	Δgbn 24h	WT 24h	0.0205937	0.144766	0.804961	0.938952	46.0427
SCO0007	hypothetical protein	Δgbn 24h	WT 24h	0.0945422	0.208542	0.0337771		4.84177
SCO0008	hypothetical protein	Δgbn 24h	WT 24h	0.0130715	0.173706	0.62155		2.81474
SCO0009	hypothetical protein	Δgbn 24h	WT 24h	0.0656077	0.18651	0.154362		6.69594
SCO0010	hypothetical protein	Δgbn 24h	WT 24h	0.0979641	0.123572	0.286074	0.610489	167.485
SCO0011	hypothetical protein	Δgbn 24h	WT 24h	-0.00370918	0.125092	0.962596	0.990166	87.0816
SCO0012	hypothetical protein	Δgbn 24h	WT 24h	0.128652	0.143371	0.188351	0.49367	96.8619
SCO0013	hypothetical protein	Δgbn 24h	WT 24h	0.0210604	0.169549	0.659907		6.63558
SCO0014	hypothetical protein	Δgbn 24h	WT 24h	-0.028166	0.161852	0.673207	0.878505	18.6358
SCO0015	Na+/H+ antiporter	Δgbn 24h	WT 24h	0.00325904	0.172463	0.906179		4.84617
SCO0016	hypothetical protein	Δgbn 24h	WT 24h	0.0513344	0.17962	0.256799		6.68511
SCO0017	hypothetical protein	Δgbn 24h	WT 24h	-0.0774229	0.18488	0.223518	0.542688	15.4494
SCO0018	hypothetical protein	Δgbn 24h	WT 24h	-0.0134871	0.120254	0.877143	0.966557	128.746
SCO0019	hypothetical protein	Δgbn 24h	WT 24h	0.143954	0.231655	0.0829027	0.30616	24.1963
SCO0020	transposase	Δgbn 24h	WT 24h	-0.0274917	0.16041	0.68847	0.887661	27.349
SCO0021	hypothetical protein	Δgbn 24h	WT 24h	0.113006	0.187415	0.193548	0.501143	40.0502
SCO0022	IS element ATP-binding protein	Δgbn 24h	WT 24h	0.0399143	0.172585	0.446163		10.9213
SCO0025	IS element ATP-binding protein	Δgbn 24h	WT 24h	-0.0191661	0.173371	0.556571		3.02568
SCO0026	hypothetical protein	Δgbn 24h	WT 24h	0.241474	0.177658	0.0379987	0.192688	106.457
SCO0027	hypothetical protein	Δgbn 24h	WT 24h	0.188104	0.258214	0.0656191	0.271164	26.7813
SCO0028	hypothetical protein	Δgbn 24h	WT 24h	0.013477	0.170259	0.752499		6.39239
SCO0029	hypothetical protein	Δgbn 24h	WT 24h	-0.0352666	0.173808	0.432941		7.32603
SCO0030	hypothetical protein	Δgbn 24h	WT 24h	0.0345854	0.174836	0.39871		9.11567
SCO0031	hypothetical protein	Δgbn 24h	WT 24h	0.0569275	0.173876	0.367861	0.686463	21.7569
SCO0033	neuraminidase	Δgbn 24h	WT 24h	0.0232156	0.168846	0.645692	0.8642	14.3569
SCO0034	hypothetical protein	Δgbn 24h	WT 24h	0.0382347	0.179401	0.143555		3.68683
SCO0035	hypothetical protein	Δgbn 24h	WT 24h	0.00778567	0.171771	0.819139		5.08738
SCO0036	hypothetical protein	Δgbn 24h	WT 24h	-0.0340185	0.16959	0.537302	0.804685	15.4447
SCO0037	sigma factor	Δgbn 24h	WT 24h	0.0817085	0.156999	0.3559	0.675579	98.7846
SCO0038	sigma factor	Δgbn 24h	WT 24h	0.121774	0.189594	0.177234	0.477535	70.2281
SCO0039	hypothetical protein	Δgbn 24h	WT 24h	0.0867828	0.191173	0.175966	0.47625	19.4962
SCO0040	glycosyl transferase	Δgbn 24h	WT 24h	-0.029809	0.170727	0.542402	0.806156	15.0674
SCO0041	hypothetical protein	Δgbn 24h	WT 24h	0.00564101	0.173628	0.798398		5.70196
SCO0042	hypothetical protein	Δgbn 24h	WT 24h	0.01409	0.165345	0.800693	0.937081	35.99
SCO0043	hypothetical protein	Δgbn 24h	WT 24h	0.103527	0.171149	0.241464	0.564027	280.614
SCO0044	oxidoreductase	Δgbn 24h	WT 24h	0.0605315	0.186022	0.123		7.04192
SCO0045	hypothetical protein	Δgbn 24h	WT 24h	-0.00827073	0.17516	0.579851		0.427579
SCO0046	hydrolase	Δgbn 24h	WT 24h	-0.066122	0.16294	0.41021	0.719842	35.6465
SCO0047	transcriptional regulator	Δgbn 24h	WT 24h	-0.209812	0.153816	0.0515276	0.233917	166.287
SCO0048	hypothetical protein	Δgbn 24h	WT 24h	0.0140769	0.172414	0.678771		8.93998
SCO0049	hypothetical protein	Δgbn 24h	WT 24h	-0.0150793	0.171362	0.701086	0.893324	14.3733
SCO0050	hypothetical protein	Δgbn 24h	WT 24h	-0.0594111	0.183309	0.19472		8.8381
SCO0055	membrane-associated oxidoreductase	Δgbn 24h	WT 24h	0.223749	0.125061	0.0230853	0.138287	261.829
SCO0056	hypothetical protein	Δgbn 24h	WT 24h	0.0273182	0.177088	0.163686		1.77606
SCO0057	hypothetical protein	Δgbn 24h	WT 24h	0.00741378	0.146094	0.927644	0.980527	37.9277
SCO0058	hypothetical protein	Δgbn 24h	WT 24h	0.0188609	0.0991062	0.810853	0.940595	264.206
SCO0059	zinc-binding oxidoreductase	Δgbn 24h	WT 24h	-0.0943137	0.146361	0.313712	0.638423	92.0122
SCO0060	hypothetical protein	Δgbn 24h	WT 24h	0.436201	0.675258	0.0137793	0.0972982	21.1866
SCO0061	hypothetical protein	Δgbn 24h	WT 24h	0.188786	0.149979	0.0717993	0.283295	186.024
SCO0062	LacI family transcriptional regulator	Δgbn 24h	WT 24h	0.042394	0.109251	0.621808	0.852166	265.368
SCO0063	glucokinase	Δgbn 24h	WT 24h	0.145537	0.127182	0.126394	0.396242	150.472
SCO0064	hypothetical protein	Δgbn 24h	WT 24h	0.0834295	0.175318	0.288695	0.613083	30.8433
SCO0065	extracellular binding protein	Δgbn 24h	WT 24h	-0.0706563	0.17918	0.28303	0.606823	16.2667
SCO0066	integral membrane permease	Δgbn 24h	WT 24h	0.0721483	0.172247	0.337599	0.657689	24.8011
SCO0067	integral membrane permease	Δgbn 24h	WT 24h	0.095573	0.1939	0.169339	0.465618	15.6982
SCO0068	hydrolase	Δgbn 24h	WT 24h	-0.0257428	0.172026	0.550877		9.90089
SCO0069	hypothetical protein	Δgbn 24h	WT 24h	-0.149896	0.210929	0.117101	0.376985	53.6882
SCO0070	hypothetical protein	Δgbn 24h	WT 24h	0.0225753	0.171662	0.591392		10.2802
SCO0071	hypothetical protein	Δgbn 24h	WT 24h	0.00404101	0.173006	0.879647		3.07409
SCO0072	hypothetical protein	Δgbn 24h	WT 24h	0.0956759	0.124836	0.29771	0.62433	197.867
SCO0073	hypothetical protein	Δgbn 24h	WT 24h	0.00941501	0.172966	0.742423		3.16705
SCO0074	hypothetical protein	Δgbn 24h	WT 24h	0.00508536	0.175045	0.709138		0.307693
SCO0075	hypothetical protein	Δgbn 24h	WT 24h	0.0912204	0.17976	0.255203	0.579823	29.9627
SCO0079	integral membrane transport protein	Δgbn 24h	WT 24h	0.0120452	0.134698	0.889247	0.968522	104.106
SCO0080	hypothetical protein	Δgbn 24h	WT 24h	0.123525	0.178298	0.191535	0.49795	66.1563
SCO0083	transposase	Δgbn 24h	WT 24h	-0.0408687	0.1691	0.498024	0.782234	19.636
SCO0084	hypothetical protein	Δgbn 24h	WT 24h	0.00930411	0.156052	0.900636	0.972595	32.7973
SCO0085	hypothetical protein	Δgbn 24h	WT 24h	0.109385	0.204259	0.129204	0.402149	16.2484
SCO0086	ribosylglycohydrolase	Δgbn 24h	WT 24h	0.0506312	0.146156	0.561266	0.816972	58.1005
SCO0087	hypothetical protein	Δgbn 24h	WT 24h	0.506853	0.321576	0.00640298	0.0560337	44.2264
SCO0088	beta-lactamase	Δgbn 24h	WT 24h	0.0685276	0.163039	0.40009	0.714523	34.5113
SCO0089	transcriptional regulator	Δgbn 24h	WT 24h	0.286765	0.125941	0.00505011	0.0468595	219.771
SCO0090	transposase	Δgbn 24h	WT 24h	0.10089	0.203522	0.112004		11.1378
SCO0091	IS1652 transposase	Δgbn 24h	WT 24h	0.0583539	0.0991035	0.476743	0.767856	285.908
SCO0095	hypothetical protein	Δgbn 24h	WT 24h	0.059523	0.181571	0.236558		8.75647
SCO0096	noncomposite transposon transposase	Δgbn 24h	WT 24h	0.00461533	0.125014	0.95032	0.988395	82.9096
SCO0097	hypothetical protein	Δgbn 24h	WT 24h	-0.0256242	0.132118	0.768299	0.922109	88.7467
SCO0098	transposase	Δgbn 24h	WT 24h	-0.0634367	0.141693	0.47103	0.764285	58.1495
SCO0101	hypothetical protein	Δgbn 24h	WT 24h	-0.0542844	0.143984	0.537328	0.804685	58.5052
SCO0102	hypothetical protein	Δgbn 24h	WT 24h	-0.19403	0.210975	0.0806211	0.302812	57.2625
SCO0103	flavohemoprotein	Δgbn 24h	WT 24h	-0.0123714	0.125395	0.887245	0.968486	113.884
SCO0104	hydrolase	Δgbn 24h	WT 24h	0.10836	0.162529	0.239459	0.561361	53.4007
SCO0105	xlnC	Δgbn 24h	WT 24h	-0.20647	0.183522	0.0666774	0.273448	106.232
SCO0106	insertion element transposase	Δgbn 24h	WT 24h	0.296346	0.196666	0.0201815	0.127185	107.455
SCO0107	aminoglycoside nucleotidyltransferase	Δgbn 24h	WT 24h	0.208044	0.140081	0.0442475	0.212354	286.571
SCO0108	hypothetical protein	Δgbn 24h	WT 24h	-0.00143081	0.173612	0.95097		3.13872
SCO0109	hypothetical protein	Δgbn 24h	WT 24h	0.100579	0.18713	0.206767	0.521223	22.5185
SCO0110	DNA-binding protein	Δgbn 24h	WT 24h	0.00509799	0.114296	0.955089	0.988586	156.446
SCO0111	oxidoreductase	Δgbn 24h	WT 24h	-0.0113601	0.168896	0.811312		9.41781
SCO0112	hypothetical protein	Δgbn 24h	WT 24h	-0.043835	0.181331	0.0963453		2.22621
SCO0116	TetR family transcriptional regulator	Δgbn 24h	WT 24h	0.0427427	0.133616	0.62777	0.855798	86.2398
SCO0117	short chain dehydrogenase	Δgbn 24h	WT 24h	0.112857	0.206475	0.123034	0.390516	19.1842
SCO0118	xylosidase/arabinosidase	Δgbn 24h	WT 24h	0.567226	0.0854159	3.06e-12	2.54e-10	742.965
SCO0119	hypothetical protein	Δgbn 24h	WT 24h	0.0449	0.100783	0.589563	0.834838	685.634
SCO0120	hypothetical protein	Δgbn 24h	WT 24h	-0.0256396	0.109418	0.763586	0.920422	211.442
SCO0121	ABC transporter ATP-binding protein	Δgbn 24h	WT 24h	-0.0378118	0.121517	0.667888	0.875425	261.611
SCO0122	flavin-containing monooxygenase	Δgbn 24h	WT 24h	-0.118237	0.125101	0.20408	0.517096	202.671
SCO0123	hypothetical protein	Δgbn 24h	WT 24h	-0.198347	0.165738	0.068712	0.277534	164.365
SCO0124	hypothetical protein	Δgbn 24h	WT 24h	0.0658533	0.115998	0.453078	0.752473	589.775
SCO0125	oxidoreductase	Δgbn 24h	WT 24h	0.0126792	0.119841	0.885973	0.968486	322.188
SCO0126	beta keto-acyl synthase	Δgbn 24h	WT 24h	0.000867325	0.110008	0.9932	0.997055	1925.24
SCO0127	beta keto-acyl synthase	Δgbn 24h	WT 24h	0.050622	0.118601	0.57676	0.825892	1398.3
SCO0128	hypothetical protein	Δgbn 24h	WT 24h	-0.0102221	0.158885	0.877929	0.967053	19.8632
SCO0129	hypothetical protein	Δgbn 24h	WT 24h	0.00540705	0.142598	0.949209	0.988382	50.1052
SCO0130	beta-lactamase	Δgbn 24h	WT 24h	0.334583	0.337413	0.0231269	0.138312	34.1814
SCO0131	hypothetical protein	Δgbn 24h	WT 24h	0.0319846	0.172773	0.479893		9.67385
SCO0132	transcriptional regulator	Δgbn 24h	WT 24h	-0.0829081	0.104424	0.336709	0.657571	753.657
SCO0133	hypothetical protein	Δgbn 24h	WT 24h	0.00407049	0.166698	0.935963	0.983022	19.7292
SCO0134	hypothetical protein	Δgbn 24h	WT 24h	-0.0495795	0.169204	0.449118	0.74897	22.9396
SCO0135	hypothetical protein	Δgbn 24h	WT 24h	-0.0276092	0.141124	0.754884	0.917235	132.451
SCO0136	PTS system ascorbate-specific transporter subunit IIC	Δgbn 24h	WT 24h	-0.0679659	0.131159	0.457535	0.755644	108.003
SCO0137	sugar-transport protein	Δgbn 24h	WT 24h	0.171513	0.164124	0.103931	0.349718	130.423
SCO0138	short chain dehydrogenase	Δgbn 24h	WT 24h	0.108184	0.20348	0.130254	0.404394	28.1159
SCO0139	hypothetical protein	Δgbn 24h	WT 24h	-0.038307	0.171549	0.47511	0.767142	23.9917
SCO0140	MerR family transcriptional regulator	Δgbn 24h	WT 24h	0.00718872	0.116297	0.935182	0.983022	259.665
SCO0141	calcium-binding protein	Δgbn 24h	WT 24h	-0.0585719	0.114208	0.503035	0.784221	430.398
SCO0142	hypothetical protein	Δgbn 24h	WT 24h	-0.131755	0.172432	0.180978	0.482738	133.277
SCO0143	hypothetical protein	Δgbn 24h	WT 24h	-0.0964248	0.17273	0.264151	0.589253	38.4091
SCO0144	hypothetical protein	Δgbn 24h	WT 24h	-0.329981	0.412002	0.0229403	0.137873	31.5337
SCO0145	hypothetical protein	Δgbn 24h	WT 24h	0.0802275	0.132636	0.391343	0.706865	110.899
SCO0147	transmembrane transport protein	Δgbn 24h	WT 24h	-0.0430872	0.14839	0.602782	0.842893	40.0689
SCO0148	transcriptional regulator	Δgbn 24h	WT 24h	0.0182536	0.160285	0.78467	0.930128	20.8424
SCO0149	hypothetical protein	Δgbn 24h	WT 24h	-0.0343151	0.143839	0.684156	0.885937	55.7468
SCO0150	hypothetical protein	Δgbn 24h	WT 24h	-0.00372485	0.15011	0.959707	0.989033	42.6377
SCO0151	hypothetical protein	Δgbn 24h	WT 24h	0.028627	0.170164	0.570805		8.99539
SCO0152	transmembrane transport protein	Δgbn 24h	WT 24h	0.0431341	0.165588	0.522661	0.796117	23.4563
SCO0153	hypothetical protein	Δgbn 24h	WT 24h	-0.0698168	0.155909	0.418936	0.725841	52.527
SCO0154	hypothetical protein	Δgbn 24h	WT 24h	-0.0419634	0.172263	0.442557		13.1201
SCO0155	transcriptional regulator	Δgbn 24h	WT 24h	0.0577819	0.139132	0.517411	0.791712	80.468
SCO0156	hypothetical protein	Δgbn 24h	WT 24h	0.0278722	0.159751	0.690374	0.8885	28.4914
SCO0157	hypothetical protein	Δgbn 24h	WT 24h	-0.00652714	0.173641	0.783523		2.88202
SCO0158	oxidoreductase	Δgbn 24h	WT 24h	0.0418326	0.169795	0.482901	0.772383	25.0359
SCO0159	ECF sigma factor	Δgbn 24h	WT 24h	0.723773	0.316362	0.00112355	0.0148681	86.5807
SCO0160	DNA-binding protein	Δgbn 24h	WT 24h	0.00398713	0.154774	0.949157	0.988382	597.313
SCO0161	hypothetical protein	Δgbn 24h	WT 24h	-0.00409382	0.174494	0.818647		1.14551
SCO0162	hypothetical protein	Δgbn 24h	WT 24h	-0.0106654	0.162899	0.860607	0.960497	36.1329
SCO0163	hypothetical protein	Δgbn 24h	WT 24h	0.124299	0.200886	0.151904	0.440157	662.383
SCO0164	cation-transporting ATPase	Δgbn 24h	WT 24h	0.546649	0.37828	0.00695266	0.0590241	274.427
SCO0165	hypothetical protein	Δgbn 24h	WT 24h	0.736023	0.294706	0.000675532	0.00954012	133.748
SCO0166	regulator	Δgbn 24h	WT 24h	-0.00465639	0.128179	0.954738	0.988586	506.183
SCO0167	hypothetical protein	Δgbn 24h	WT 24h	0.126915	0.187269	0.177025	0.477366	101.185
SCO0168	regulator protein	Δgbn 24h	WT 24h	0.128021	0.194637	0.159507	0.452774	63.8731
SCO0169	hypothetical protein	Δgbn 24h	WT 24h	0.0633658	0.152317	0.460494	0.758182	80.3003
SCO0170	hypothetical protein	Δgbn 24h	WT 24h	0.00694496	0.142016	0.926701	0.980338	137.982
SCO0171	nicotinate phosphoribosyltransferase	Δgbn 24h	WT 24h	-0.0365859	0.175991	0.35095		11.5224
SCO0172	hypothetical protein	Δgbn 24h	WT 24h	-0.0144308	0.167779	0.81102	0.940595	451.242
SCO0173	hypothetical protein	Δgbn 24h	WT 24h	0.0853425	0.164831	0.314441	0.638916	144.235
SCO0174	DNA-binding protein	Δgbn 24h	WT 24h	0.00210447	0.167509	0.934429	0.983022	103.189
SCO0175	hypothetical protein	Δgbn 24h	WT 24h	-0.010759	0.172745	0.726072		4.90553
SCO0176	hypothetical protein	Δgbn 24h	WT 24h	-0.0165314	0.175674	0.385058		2.86609
SCO0177	hypothetical protein	Δgbn 24h	WT 24h	-0.0368951	0.176526	0.323353		7.28906
SCO0178	hypothetical protein	Δgbn 24h	WT 24h	-0.00115345	0.165854	0.982844	0.993951	20.4486
SCO0179	zinc-containing dehydrogenase	Δgbn 24h	WT 24h	0.00909735	0.149955	0.904956	0.973635	128.077
SCO0180	hypothetical protein	Δgbn 24h	WT 24h	0.00968174	0.162341	0.87486	0.965771	21.7736
SCO0181	hypothetical protein	Δgbn 24h	WT 24h	0.0438256	0.175523	0.361757	0.680923	21.3165
SCO0182	hypothetical protein	Δgbn 24h	WT 24h	-0.00856886	0.175077	0.75841		1.33641
SCO0183	deoxiribopirymidine photolyase	Δgbn 24h	WT 24h	-0.0141689	0.17239	0.678765		6.48628
SCO0184	hypothetical protein	Δgbn 24h	WT 24h	0.0124997	0.169361	0.780524		8.3861
SCO0185	crtE	Δgbn 24h	WT 24h	-1.89523	0.34995	4.78e-09	2.29e-07	145.139
SCO0186	crtI	Δgbn 24h	WT 24h	0.0693615	0.160688	0.403458	0.716153	251.621
SCO0187	crtB	Δgbn 24h	WT 24h	-0.0829403	0.182892	0.245988	0.56955	162.112
SCO0188	crtV	Δgbn 24h	WT 24h	-0.35742	0.326994	0.020714	0.129	170.824
SCO0189	crtU	Δgbn 24h	WT 24h	-0.388414	0.222631	0.00800693	0.0654919	241.195
SCO0190	crtT	Δgbn 24h	WT 24h	-0.209193	0.242695	0.0657296	0.271217	103.683
SCO0191	crtY	Δgbn 24h	WT 24h	-0.568283	0.23674	0.00112527	0.0148681	229.74
SCO0192	oxidoreductase	Δgbn 24h	WT 24h	-1.54532	0.329373	1.24e-07	5.01e-06	682.838
SCO0193	DNA-binding regulator	Δgbn 24h	WT 24h	-1.454	0.55901	0.000299092	0.0050436	1841.15
SCO0194	sigma factor	Δgbn 24h	WT 24h	-0.0768103	0.195932	0.0557151	0.244221	4628.59
SCO0195	lipoprotein	Δgbn 24h	WT 24h	-0.0547588	0.186208	0.040455	0.1996	2448.15
SCO0196	hypothetical protein	Δgbn 24h	WT 24h	-0.10776	0.227007	0.00126429	0.0162062	295.928
SCO0197	hypothetical protein	Δgbn 24h	WT 24h	-2.19735	0.419018	7.7e-09	3.55e-07	60.4526
SCO0198	hypothetical protein	Δgbn 24h	WT 24h	-0.000976873	0.147502	0.99006	0.995858	48.2511
SCO0199	alcohol dehydrogenase	Δgbn 24h	WT 24h	0.0565223	0.175485	0.345569	0.665366	21.0677
SCO0200	hypothetical protein	Δgbn 24h	WT 24h	-0.00655511	0.157034	0.922926	0.979683	31.0439
SCO0201	hypothetical protein	Δgbn 24h	WT 24h	-0.0232583	0.171021	0.606739		10.6795
SCO0202	hypothetical protein	Δgbn 24h	WT 24h	0.0141119	0.144503	0.864661	0.961315	47.9091
SCO0203	two-component sensor	Δgbn 24h	WT 24h	0.00605171	0.0731028	0.924215	0.979798	784.99
SCO0204	LuxR family transcriptional regulator	Δgbn 24h	WT 24h	0.0222881	0.120205	0.800337	0.936813	151.743
SCO0207	hypothetical protein	Δgbn 24h	WT 24h	-0.0284515	0.175899	0.339837		4.36805
SCO0208	pyruvate phosphate dikinase	Δgbn 24h	WT 24h	0.345297	0.373018	0.0219903	0.134591	80.5944
SCO0209	hypothetical protein	Δgbn 24h	WT 24h	0.0541542	0.176901	0.323945	0.648065	39.9151
SCO0210	hypothetical protein	Δgbn 24h	WT 24h	-0.030911	0.174214	0.434203		12.9695
SCO0211	hypothetical protein	Δgbn 24h	WT 24h	0.109546	0.219717	0.0365998	0.188551	14.1164
SCO0212	hypothetical protein	Δgbn 24h	WT 24h	0.0578261	0.172794	0.377936	0.695598	28.8794
SCO0213	nitrate/nitrite transporter	Δgbn 24h	WT 24h	0.0598999	0.175607	0.330394	0.653182	23.8781
SCO0214	hypothetical protein	Δgbn 24h	WT 24h	-0.00866742	0.167166	0.863232		12.1052
SCO0215	hypothetical protein	Δgbn 24h	WT 24h	1.10077	0.836376	0.00470164	0.044464	15.02
SCO0216	narG2	Δgbn 24h	WT 24h	0.0437457	0.146036	0.60729	0.845831	51.4251
SCO0217	narH2	Δgbn 24h	WT 24h	0.0110189	0.166349	0.836266	0.95172	15.739
SCO0218	narJ2	Δgbn 24h	WT 24h	0.000155599	0.171619	0.988669		5.05588
SCO0219	narI2	Δgbn 24h	WT 24h	0.0793451	0.18824	0.18948	0.495223	15.5788
SCO0220	hypothetical protein	Δgbn 24h	WT 24h	0.0504293	0.177274	0.319349		12.8585
SCO0222	acetyltransferase	Δgbn 24h	WT 24h	-0.0787266	0.115305	0.375066	0.692758	268.27
SCO0223	hypothetical protein	Δgbn 24h	WT 24h	-0.119558	0.162452	0.215824	0.534604	69.7868
SCO0224	hypothetical protein	Δgbn 24h	WT 24h	-0.886959	0.284801	8.75e-05	0.00180566	168.315
SCO0225	hypothetical protein	Δgbn 24h	WT 24h	0.0881293	0.183027	0.24001	0.561881	21.922
SCO0226	hypothetical protein	Δgbn 24h	WT 24h	0.282006	0.188867	0.0228811	0.137847	101.743
SCO0227	hypothetical protein	Δgbn 24h	WT 24h	0.00159294	0.174601	0.865203		1.44168
SCO0228	hypothetical protein	Δgbn 24h	WT 24h	-0.00747654	0.175042	0.783988		0.755573
SCO0229	short chain dehydrogenase	Δgbn 24h	WT 24h	-0.130987	0.143326	0.180351	0.481937	227.533
SCO0230	TetR family transcriptional regulator	Δgbn 24h	WT 24h	-0.191529	0.160553	0.0743674	0.29026	125.626
SCO0231	hypothetical protein	Δgbn 24h	WT 24h	-0.0643774	0.177692	0.304513	0.6305	36.4822
SCO0232	hypothetical protein	Δgbn 24h	WT 24h	0.0226067	0.174388	0.468337		4.00326
SCO0233	DNA-binding protein	Δgbn 24h	WT 24h	0.178728	0.211847	0.0918543	0.325233	55.7022
SCO0234	oxidoreductase	Δgbn 24h	WT 24h	0.0118944	0.170986	0.759703		7.07314
SCO0235	short chain dehydrogenase	Δgbn 24h	WT 24h	0.116388	0.133807	0.222291	0.541238	155.262
SCO0236	DNA-binding protein	Δgbn 24h	WT 24h	-0.00532419	0.13631	0.946703	0.988178	92.3364
SCO0237	oxidoreductase	Δgbn 24h	WT 24h	0.14681	0.263793	0.0206742	0.12886	17.6042
SCO0238	hypothetical protein	Δgbn 24h	WT 24h	0.0339061	0.159799	0.630295	0.856238	26.8159
SCO0239	hypothetical protein	Δgbn 24h	WT 24h	0.130064	0.190348	0.164539	0.460335	54.1553
SCO0240	oxidoreductase	Δgbn 24h	WT 24h	0.00134811	0.146291	0.985864	0.994802	41.9725
SCO0241	transcriptional regulator	Δgbn 24h	WT 24h	-0.0234299	0.150753	0.765283	0.920883	48.6335
SCO0242	hypothetical protein	Δgbn 24h	WT 24h	0.0584001	0.108588	0.504343	0.784723	376.635
SCO0243	hypothetical protein	Δgbn 24h	WT 24h	0.0443504	0.12404	0.61843	0.850566	143.565
SCO0244	hypothetical protein	Δgbn 24h	WT 24h	-0.0157737	0.117035	0.854983	0.958256	119.17
SCO0245	hypothetical protein	Δgbn 24h	WT 24h	0.0543981	0.143242	0.533762	0.802926	109.436
SCO0246	hypothetical protein	Δgbn 24h	WT 24h	0.10755	0.115822	0.2309	0.55266	243.971
SCO0247	hypothetical protein	Δgbn 24h	WT 24h	0.704963	0.109933	1.11e-11	8.63e-10	1100.43
SCO0248	hypothetical protein	Δgbn 24h	WT 24h	0.570847	0.138976	3.49e-06	0.000107102	388.426
SCO0249	hypothetical protein	Δgbn 24h	WT 24h	0.632454	0.156738	4.18e-06	0.000125366	179.888
SCO0250	transcriptional regulator	Δgbn 24h	WT 24h	0.0788257	0.127985	0.388757	0.705048	117.901
SCO0251	hypothetical protein	Δgbn 24h	WT 24h	-0.0770722	0.163335	0.360051	0.679564	51.3989
SCO0252	oxidoreductase	Δgbn 24h	WT 24h	0.0445	0.138507	0.61208	0.847739	77.6139
SCO0253	TetR family transcriptional regulator	Δgbn 24h	WT 24h	0.076694	0.140277	0.400639	0.714523	82.9664
SCO0254	hypothetical protein	Δgbn 24h	WT 24h	0.146297	0.124723	0.12363	0.391273	168.269
SCO0255	sigma factor	Δgbn 24h	WT 24h	-0.245797	0.185252	0.03853	0.194254	171.661
SCO0256	short chain oxidoreductase	Δgbn 24h	WT 24h	-0.873568	0.190179	2.05e-07	7.89e-06	581.948
SCO0257	hypothetical protein	Δgbn 24h	WT 24h	-0.747858	0.192102	6.25e-06	0.000176363	404.727
SCO0258	hypothetical protein	Δgbn 24h	WT 24h	-0.88546	0.15756	1.16e-09	6.41e-08	395.505
SCO0259	alcohol dehydrogenase	Δgbn 24h	WT 24h	-0.808767	0.160051	2.81e-08	1.21e-06	437.561
SCO0260	hypothetical protein	Δgbn 24h	WT 24h	-0.280558	0.133784	0.0074073	0.0615414	555.284
SCO0261	acetyltransferase	Δgbn 24h	WT 24h	-0.0205623	0.140446	0.806915	0.939894	81.268
SCO0262	LysR family transcriptional regulator	Δgbn 24h	WT 24h	0.00347714	0.116159	0.969059	0.991235	147.496
SCO0263	oxidoreductase	Δgbn 24h	WT 24h	-0.0452124	0.146724	0.590375	0.835233	64.4046
SCO0264	transcriptional regulator	Δgbn 24h	WT 24h	0.0855067	0.113088	0.3409	0.661384	185.314
SCO0265	hydroxylase	Δgbn 24h	WT 24h	0.148936	0.109602	0.0920095	0.325626	912.087
SCO0266	transcriptional regulator	Δgbn 24h	WT 24h	0.13019	0.157438	0.188311	0.49367	264.78
SCO0267	hydrolase	Δgbn 24h	WT 24h	0.0474819	0.173399	0.40214	0.7153	24.1301
SCO0268	hypothetical protein	Δgbn 24h	WT 24h	0.35981	0.168632	0.00435772	0.0418546	238.656
SCO0269	hypothetical protein	Δgbn 24h	WT 24h	0.290099	0.135015	0.00654309	0.0567888	316.556
SCO0270	hypothetical protein	Δgbn 24h	WT 24h	0.0784093	0.139674	0.393047	0.70806	79.8283
SCO0271	binding-protein-dependent transport protein	Δgbn 24h	WT 24h	0.0583804	0.163495	0.447581	0.747755	29.9179
SCO0272	binding-protein-dependent transport protein	Δgbn 24h	WT 24h	-0.0564521	0.178645	0.29226		11.6036
SCO0273	substrate binding protein	Δgbn 24h	WT 24h	-0.0560954	0.162997	0.461706	0.758319	24.5649
SCO0274	alpha-galactosidase	Δgbn 24h	WT 24h	-0.0339699	0.160224	0.630634	0.856238	38.6412
SCO0275	transcriptional repressor protein	Δgbn 24h	WT 24h	0.0100146	0.119554	0.90527	0.973727	146.906
SCO0276	oxidoreductase	Δgbn 24h	WT 24h	0.00674316	0.10432	0.938126	0.984093	227.908
SCO0277	hypothetical protein	Δgbn 24h	WT 24h	-0.071749	0.121654	0.423841	0.731423	195.704
SCO0278	MutT domain-containing protein	Δgbn 24h	WT 24h	0.0799458	0.176473	0.291689	0.61628	23.4922
SCO0279	glycosyl hydrolase	Δgbn 24h	WT 24h	0.0228551	0.121597	0.796792	0.93568	132.104
SCO0280	hypothetical protein	Δgbn 24h	WT 24h	-0.00516692	0.142299	0.948991	0.988382	45.6608
SCO0281	hypothetical protein	Δgbn 24h	WT 24h	-0.0555351	0.171989	0.391991	0.706865	15.3725
SCO0282	deoR family transcriptional regulator	Δgbn 24h	WT 24h	0.0588167	0.132961	0.510931	0.788115	100.972
SCO0283	hypothetical protein	Δgbn 24h	WT 24h	0.0150117	0.16	0.822543	0.944755	25.2583
SCO0284	alpha-galactosidase	Δgbn 24h	WT 24h	-0.0728808	0.152188	0.406359	0.717344	245.621
SCO0285	sodium/proton antiporter	Δgbn 24h	WT 24h	0.0554238	0.126637	0.537805	0.804865	411.457
SCO0286	peptidoglycan binding protein	Δgbn 24h	WT 24h	-0.00697843	0.130986	0.935616	0.983022	149.678
SCO0287	regulatory protein	Δgbn 24h	WT 24h	0.0752773	0.13206	0.409376	0.718822	124.263
SCO0288	hypothetical protein	Δgbn 24h	WT 24h	0.0243806	0.141099	0.774537	0.924903	57.9546
SCO0289	transcriptional regulator	Δgbn 24h	WT 24h	0.0974551	0.117682	0.278862	0.603832	233.036
SCO0290	solute-binding protein	Δgbn 24h	WT 24h	0.0315074	0.169874	0.552178	0.812266	15.0935
SCO0291	binding protein dependent transport protein	Δgbn 24h	WT 24h	0.0263507	0.161562	0.697057	0.892135	27.6095
SCO0292	sugar ABC-transporter integral membrane protein	Δgbn 24h	WT 24h	0.0164882	0.159342	0.804656	0.938744	24.4318
SCO0293	beta-xylosidase	Δgbn 24h	WT 24h	0.0884235	0.167811	0.308043	0.63394	56.7562
SCO0294	acetyltransferase	Δgbn 24h	WT 24h	0.11129	0.156278	0.245929	0.56955	63.5163
SCO0295	transmembrane efflux protein	Δgbn 24h	WT 24h	0.0200862	0.142153	0.811699	0.940595	58.4339
SCO0296	transcriptional regulator	Δgbn 24h	WT 24h	0.0270638	0.142034	0.749732	0.915766	81.7677
SCO0297	hypothetical protein	Δgbn 24h	WT 24h	1.00631	0.170658	2.09e-10	1.29e-08	4257.94
SCO0298	LysR family transcriptional regulator	Δgbn 24h	WT 24h	0.802527	0.141375	9.34e-10	5.19e-08	1079.74
SCO0299	oxidoreductase	Δgbn 24h	WT 24h	0.469789	0.189854	0.00122286	0.0158736	117.647
SCO0300	monooxygenase	Δgbn 24h	WT 24h	0.107964	0.110967	0.219679	0.53941	339.535
SCO0301	lipoprotein	Δgbn 24h	WT 24h	0.0746114	0.163156	0.37313	0.690994	52.2278
SCO0302	TetR family transcriptional regulator	Δgbn 24h	WT 24h	-0.00708399	0.104813	0.932027	0.983022	187.858
SCO0303	hypothetical protein	Δgbn 24h	WT 24h	0.0258549	0.175922	0.31885		1.73133
SCO0304	hypothetical protein	Δgbn 24h	WT 24h	0.0254679	0.167102	0.65288		12.7311
SCO0305	hypothetical protein	Δgbn 24h	WT 24h	0.181546	0.107464	0.0398403	0.19749	796.034
SCO0307	DNA-binding protein	Δgbn 24h	WT 24h	-0.0149186	0.141302	0.856992	0.958718	69.2348
SCO0308	hypothetical protein	Δgbn 24h	WT 24h	0.0807038	0.117082	0.366564	0.685572	262.527
SCO0309	amide hydrolase	Δgbn 24h	WT 24h	0.0149053	0.132381	0.863966	0.961315	74.5836
SCO0310	TetR family transcriptional regulator	Δgbn 24h	WT 24h	-0.143092	0.150753	0.153196	0.442341	100.441
SCO0311	ligase	Δgbn 24h	WT 24h	0.113077	0.224122	0.0295348		9.42575
SCO0312	acyl-CoA dehydrogenase	Δgbn 24h	WT 24h	0.0608979	0.177508	0.311767		12.3608
SCO0313	transmembrane transport protein	Δgbn 24h	WT 24h	0.0908897	0.19837	0.117203		11.645
SCO0314	hypothetical protein	Δgbn 24h	WT 24h	0.00862777	0.158845	0.895278	0.970677	21.9683
SCO0315	decarboxylase	Δgbn 24h	WT 24h	0.0677813	0.151701	0.440377	0.741779	64.3843
SCO0316	DNA-binding protein	Δgbn 24h	WT 24h	0.0902196	0.153507	0.326447	0.649931	80.3087
SCO0317	transmembrane transport protein	Δgbn 24h	WT 24h	0.0817214	0.137309	0.381529	0.699089	118.98
SCO0318	oxidoreductase	Δgbn 24h	WT 24h	-0.0247858	0.169118	0.620951	0.852166	13.7741
SCO0319	hypothetical protein	Δgbn 24h	WT 24h	-4.14579	0.46701	2.9e-20	5.79e-18	141.49
SCO0320	hypothetical protein	Δgbn 24h	WT 24h	-4.01129	0.422048	9.74e-23	2.48e-20	237.35
SCO0321	carboxylesterase	Δgbn 24h	WT 24h	-1.39662	0.241327	3.54e-10	2.14e-08	292.44
SCO0322	ABC transport ATP-binding subunit	Δgbn 24h	WT 24h	0.130114	0.167803	0.181586	0.483487	78.3258
SCO0323	hypothetical protein	Δgbn 24h	WT 24h	-0.0814071	0.0853642	0.274138	0.598496	10782.3
SCO0324	hypothetical protein	Δgbn 24h	WT 24h	-0.0386494	0.0778703	0.577941	0.826941	2919.54
SCO0325	hypothetical protein	Δgbn 24h	WT 24h	-0.00583399	0.174383	0.75966		3.67498
SCO0326	hypothetical protein	Δgbn 24h	WT 24h	0.185966	0.186787	0.0892698	0.319761	136.217
SCO0329	esterase	Δgbn 24h	WT 24h	0.153475	0.162706	0.134683	0.411913	132.476
SCO0330	3-ketoacyl-ACP reductase	Δgbn 24h	WT 24h	0.0751228	0.164933	0.361986	0.681178	45.709
SCO0331	short chain oxidoreductase	Δgbn 24h	WT 24h	0.0986556	0.183859	0.222401	0.541238	43.5729
SCO0332	transcriptional regulator	Δgbn 24h	WT 24h	0.0401583	0.148326	0.629154	0.856238	69.7769
SCO0333	dioxygenase	Δgbn 24h	WT 24h	-0.0760471	0.15399	0.38827	0.704783	59.6245
SCO0334	hypothetical protein	Δgbn 24h	WT 24h	-0.00301677	0.174104	0.872509		1.83011
SCO0335	hypothetical protein	Δgbn 24h	WT 24h	0.0465945	0.136679	0.599184	0.840725	151.303
SCO0336	hypothetical protein	Δgbn 24h	WT 24h	-0.0488187	0.161378	0.514664	0.790292	40.6757
SCO0337	transcriptional regulator	Δgbn 24h	WT 24h	0.130223	0.140157	0.181198	0.482863	133.029
SCO0338	dehydrogenase	Δgbn 24h	WT 24h	-0.0330762	0.146438	0.697293	0.892135	47.3361
SCO0339	dehydrogenase	Δgbn 24h	WT 24h	-0.0160629	0.158004	0.812383	0.941217	30.6231
SCO0340	hypothetical protein	Δgbn 24h	WT 24h	-0.0804364	0.152551	0.371112	0.689713	58.5088
SCO0341	large hypothetical protein	Δgbn 24h	WT 24h	0.0576293	0.178815	0.290441	0.615476	16.2808
SCO0342	hypothetical protein	Δgbn 24h	WT 24h	0.0896306	0.18489	0.225847	0.546295	28.0787
SCO0343	hypothetical protein	Δgbn 24h	WT 24h	-0.0216996	0.172528	0.569498		4.70526
SCO0344	GntR family transcriptional regulator	Δgbn 24h	WT 24h	-0.0324916	0.138806	0.705519	0.895816	76.9288
SCO0345	IclR family regulatory protein	Δgbn 24h	WT 24h	0.0579489	0.13409	0.518271	0.792372	105.36
SCO0346	2-hydroxyhepta-2,4-diene-1,7-dioate isomerase	Δgbn 24h	WT 24h	-0.0679619	0.176813	0.312381	0.637386	41.0309
SCO0347	racemase	Δgbn 24h	WT 24h	-0.0620923	0.156891	0.45535	0.753616	65.616
SCO0348	2-hydroxyacid dehydrogenase	Δgbn 24h	WT 24h	-0.0429078	0.155507	0.584246	0.831823	46.087
SCO0349	oxidoreductase	Δgbn 24h	WT 24h	-0.120512	0.214672	0.100488	0.342913	19.2116
SCO0350	hypothetical protein	Δgbn 24h	WT 24h	0.0843919	0.179427	0.264779	0.589766	27.6901
SCO0351	hypothetical protein	Δgbn 24h	WT 24h	-0.0282573	0.158284	0.69146	0.888814	36.5086
SCO0352	solute-binding protein	Δgbn 24h	WT 24h	-0.0287904	0.149242	0.719945	0.900816	42.1082
SCO0353	binding protein dependent transport protein	Δgbn 24h	WT 24h	-0.0274366	0.155384	0.711917	0.897723	35.1701
SCO0354	binding-protein-dependent transport protein	Δgbn 24h	WT 24h	0.00117408	0.161331	0.985795	0.994802	22.4392
SCO0355	hypothetical protein	Δgbn 24h	WT 24h	0.0223407	0.169138	0.654594		9.69977
SCO0356	oxidoreductase	Δgbn 24h	WT 24h	0.125617	0.187204	0.176353	0.476276	37.1527
SCO0357	GntR family transcriptional regulator	Δgbn 24h	WT 24h	-0.0371926	0.101461	0.648523	0.865087	252.353
SCO0358	racemase	Δgbn 24h	WT 24h	-0.0332609	0.122306	0.702938	0.894076	128.819
SCO0359	hypothetical protein	Δgbn 24h	WT 24h	-0.00247696	0.12421	0.97154	0.99127	111.779
SCO0360	LacI family DNA-binding transcriptional repressor	Δgbn 24h	WT 24h	-0.0195986	0.0950635	0.799849	0.936688	370.578
SCO0361	hypothetical protein	Δgbn 24h	WT 24h	0.00674213	0.124005	0.935929	0.983022	94.2188
SCO0362	racemase	Δgbn 24h	WT 24h	0.0710458	0.179434	0.279986	0.605026	19.692
SCO0363	hypothetical protein	Δgbn 24h	WT 24h	-0.08343	0.196778	0.0955695		10.6328
SCO0364	enoyl-CoA hydratase	Δgbn 24h	WT 24h	-0.0731015	0.188509	0.162118		11.4194
SCO0365	oxidoreductase	Δgbn 24h	WT 24h	-0.0132643	0.165733	0.809694	0.940595	15.269
SCO0366	hypothetical protein	Δgbn 24h	WT 24h	0.155652	0.243348	0.0716265	0.283137	23.2536
SCO0367	hypothetical protein	Δgbn 24h	WT 24h	-0.162322	0.264483	0.0479626	0.224024	35.7404
SCO0368	transposase	Δgbn 24h	WT 24h	0.0162887	0.0973329	0.841201	0.954259	290.454
SCO0369	hypothetical protein	Δgbn 24h	WT 24h	-0.22416	0.310866	0.04379	0.211256	41.8149
SCO0370	DNA-binding protein	Δgbn 24h	WT 24h	0.0269138	0.165232	0.679893	0.883374	19.9036
SCO0371	hypothetical protein	Δgbn 24h	WT 24h	0.0497724	0.173661	0.389667	0.705758	19.1067
SCO0372	hypothetical protein	Δgbn 24h	WT 24h	0.0159176	0.152952	0.83535	0.951449	39.1468
SCO0373	hypothetical protein	Δgbn 24h	WT 24h	0.0315625	0.149425	0.697159	0.892135	50.476
SCO0374	ABC transporter	Δgbn 24h	WT 24h	0.36836	0.10588	8.48e-05	0.00175861	2619.13
SCO0375	integral membrane transport protein	Δgbn 24h	WT 24h	0.307328	0.142089	0.00568514	0.0512079	490.94
SCO0376	transcriptional regulator	Δgbn 24h	WT 24h	0.0752694	0.139759	0.410561	0.719944	232.703
SCO0377	hypothetical protein	Δgbn 24h	WT 24h	-0.0260669	0.13213	0.766449	0.921516	339.735
SCO0378	hypothetical protein	Δgbn 24h	WT 24h	0.0577993	0.145258	0.508176	0.78688	712.328
SCO0379	katA, catA	Δgbn 24h	WT 24h	0.0614942	0.0992333	0.45437	0.752807	12898.7
SCO0380	hypothetical protein	Δgbn 24h	WT 24h	0.065514	0.116449	0.461389	0.758318	503.247
SCO0381	glycosyl transferase	Δgbn 24h	WT 24h	-0.779971	0.115685	1.09e-12	9.62e-11	1834.61
SCO0382	UDP-glucose/GDP-mannose dehydrogenase	Δgbn 24h	WT 24h	-0.670411	0.105628	1.55e-11	1.16e-09	2316.38
SCO0383	hypothetical protein	Δgbn 24h	WT 24h	-0.648208	0.111399	4.75e-10	2.79e-08	2479.63
SCO0384	hypothetical protein	Δgbn 24h	WT 24h	-0.690323	0.110999	3.55e-11	2.55e-09	1609.08
SCO0385	hypothetical protein	Δgbn 24h	WT 24h	-0.580899	0.113778	3.14e-08	1.33e-06	1578.52
SCO0386	asparagine synthetase	Δgbn 24h	WT 24h	-0.614595	0.110457	2.24e-09	1.17e-07	1259.88
SCO0387	bi-domain-containing oxidoreductase	Δgbn 24h	WT 24h	-0.671761	0.112966	2.14e-10	1.32e-08	1858.94
SCO0388	hypothetical protein	Δgbn 24h	WT 24h	-0.727795	0.132931	3.17e-09	1.63e-07	1437.36
SCO0389	lipoprotein	Δgbn 24h	WT 24h	-0.571282	0.13629	2.24e-06	7.09e-05	757.18
SCO0390	hypothetical protein	Δgbn 24h	WT 24h	-0.502455	0.153952	0.000105321	0.00210243	366.334
SCO0391	transferase	Δgbn 24h	WT 24h	-0.60593	0.118173	2.5e-08	1.09e-06	532.71
SCO0392	methyltransferase	Δgbn 24h	WT 24h	-0.602535	0.107714	1.95e-09	1.04e-07	1250.59
SCO0393	transferase	Δgbn 24h	WT 24h	-0.594366	0.106587	2.17e-09	1.15e-07	811.869
SCO0394	hypothetical protein	Δgbn 24h	WT 24h	-0.557652	0.108139	2.36e-08	1.03e-06	756.894
SCO0395	epimerase/dehydratase	Δgbn 24h	WT 24h	-0.577814	0.0957704	1.49e-10	9.64e-09	1462.34
SCO0396	hypothetical protein	Δgbn 24h	WT 24h	-0.501151	0.0893962	2.28e-09	1.18e-07	1625.19
SCO0397	hypothetical protein	Δgbn 24h	WT 24h	-0.520357	0.132086	7.57e-06	0.000208754	790.311
SCO0398	glycosyl transferase	Δgbn 24h	WT 24h	-0.517718	0.11197	3.8e-07	1.38e-05	780.295
SCO0399	hypothetical protein	Δgbn 24h	WT 24h	-0.659939	0.106558	4.74e-11	3.27e-09	1014.56
SCO0400	epimerase	Δgbn 24h	WT 24h	-0.748619	0.109551	6.12e-13	5.58e-11	420.012
SCO0401	glutamate-1-semialdehyde 2,1-aminomutase	Δgbn 24h	WT 24h	-0.55681	0.118103	2.23e-07	8.54e-06	1256.65
SCO0402	hypothetical protein	Δgbn 24h	WT 24h	0.0337875	0.0878908	0.657955	0.869938	1039.88
SCO0403	hypothetical protein	Δgbn 24h	WT 24h	-0.149419	0.159544	0.142533	0.423982	206.307
SCO0404	2-haloalkanoic acid dehalogenase	Δgbn 24h	WT 24h	0.0638438	0.110422	0.4615	0.758318	196.183
SCO0405	hypothetical protein	Δgbn 24h	WT 24h	0.0578733	0.0885765	0.450843	0.750321	547.684
SCO0406	hypothetical protein	Δgbn 24h	WT 24h	-0.0109852	0.155957	0.876602	0.966557	30.4757
SCO0407	transcriptional regulator	Δgbn 24h	WT 24h	0.124832	0.16238	0.202279	0.515005	74.9395
SCO0408	methyltransferase	Δgbn 24h	WT 24h	0.386174	0.232677	0.0092854	0.0731151	764.02
SCO0409	sapA	Δgbn 24h	WT 24h	0.0192249	0.118658	0.829605	0.94823	481.45
SCO0410	hypothetical protein	Δgbn 24h	WT 24h	0.0410062	0.117192	0.655543	0.869427	438.504
SCO0411	hypothetical protein	Δgbn 24h	WT 24h	0.0611271	0.119474	0.487606	0.776941	218.889
SCO0412	hypothetical protein	Δgbn 24h	WT 24h	0.0200866	0.0974725	0.803668	0.938332	333.062
SCO0413	hypothetical protein	Δgbn 24h	WT 24h	0.0205074	0.0957402	0.799425	0.936666	389.516
SCO0414	RNA polymerase sigma factor	Δgbn 24h	WT 24h	0.125389	0.104696	0.142926	0.424164	275.519
SCO0415	hypothetical protein	Δgbn 24h	WT 24h	0.0147799	0.160783	0.821005	0.944231	30.5436
SCO0416	hypothetical protein	Δgbn 24h	WT 24h	-0.000525743	0.141128	0.995623	0.997628	68.2615
SCO0417	hypothetical protein	Δgbn 24h	WT 24h	0.0551372	0.136099	0.528577	0.799523	72.5068
SCO0418	DNA-binding protein	Δgbn 24h	WT 24h	0.0306922	0.175478	0.370412		8.349
SCO0419	zinc-binding oxidoreductase	Δgbn 24h	WT 24h	0.161724	0.14056	0.106172	0.354035	182.132
SCO0420	homoserine dehydrogenase	Δgbn 24h	WT 24h	-0.0481535	0.0924703	0.54115	0.805996	359.836
SCO0421	two-component response regulator	Δgbn 24h	WT 24h	0.117138	0.183121	0.200023	0.5112	76.9561
SCO0422	two-component sensor kinase	Δgbn 24h	WT 24h	0.0119182	0.134566	0.889523	0.96854	121.485
SCO0423	membrane transport protein	Δgbn 24h	WT 24h	-0.0190648	0.149696	0.808383	0.94027	52.0139
SCO0424	hypothetical protein	Δgbn 24h	WT 24h	0.109085	0.215986	0.0582078	0.24981	23.7093
SCO0425	hypothetical protein	Δgbn 24h	WT 24h	0.0521418	0.148045	0.536498	0.804369	122.905
SCO0426	hypothetical protein	Δgbn 24h	WT 24h	0.0398847	0.169514	0.498498		13.0005
SCO0427	hydrolase	Δgbn 24h	WT 24h	0.0859652	0.131083	0.332934	0.655078	145.926
SCO0428	tetR family transcriptional regulator	Δgbn 24h	WT 24h	-0.000576752	0.140829	0.992761	0.997055	69.6549
SCO0429	oxidoreductase	Δgbn 24h	WT 24h	-0.252361	0.196056	0.0374901	0.191363	100.28
SCO0430	tetR family transcriptional regulator	Δgbn 24h	WT 24h	-0.113497	0.153359	0.237796	0.559718	105.555
SCO0431	hypothetical protein	Δgbn 24h	WT 24h	-0.349203	0.234699	0.0143565	0.100224	102.325
SCO0432	peptidase	Δgbn 24h	WT 24h	0.0502923	0.111767	0.562912	0.817956	155.519
SCO0433	transcriptional regulator	Δgbn 24h	WT 24h	0.182101	0.175318	0.0922255	0.325766	106.998
SCO0434	malX	Δgbn 24h	WT 24h	0.128404	0.187593	0.170327	0.467321	84.1284
SCO0435	malY	Δgbn 24h	WT 24h	0.133666	0.219261	0.103103	0.348326	43.3529
SCO0436	50S ribosomal protein L32	Δgbn 24h	WT 24h	-0.0367971	0.176693	0.320088	0.645097	404.116
SCO0437	hypothetical protein	Δgbn 24h	WT 24h	-0.000564983	0.169455	0.964645	0.990257	821.288
SCO0438	pcp	Δgbn 24h	WT 24h	-0.00762839	0.1716	0.822524	0.944755	42.8363
SCO0439	hypothetical protein	Δgbn 24h	WT 24h	0.172866	0.262254	0.0598636	0.254403	40.0805
SCO0440	hypothetical protein	Δgbn 24h	WT 24h	-0.0218622	0.165312	0.708615	0.897132	18.0777
SCO0441	LamB/YcsF family protein	Δgbn 24h	WT 24h	-0.0172068	0.136252	0.845684	0.955833	98.447
SCO0442	hypothetical protein	Δgbn 24h	WT 24h	-0.0134963	0.148054	0.864893	0.961315	68.4727
SCO0443	hypothetical protein	Δgbn 24h	WT 24h	0.10848	0.162763	0.250045	0.573934	86.8147
SCO0444	hypothetical protein	Δgbn 24h	WT 24h	-0.0102049	0.139059	0.905305	0.973727	83.3703
SCO0445	hypothetical protein	Δgbn 24h	WT 24h	0.0157418	0.145055	0.82953	0.94823	211.597
SCO0446	hypothetical protein	Δgbn 24h	WT 24h	0.035748	0.173964	0.426994		12.0192
SCO0447	MarR family regulatory protein	Δgbn 24h	WT 24h	0.0219675	0.145136	0.790981	0.932706	53.6758
SCO0449	solute-binding lipoprotein	Δgbn 24h	WT 24h	0.0623283	0.175694	0.332436	0.654592	68.1934
SCO0450	hypothetical protein	Δgbn 24h	WT 24h	0.579808	0.453616	0.00772231	0.0634449	391.433
SCO0451	hypothetical protein	Δgbn 24h	WT 24h	-0.0676745	0.15703	0.425968	0.731932	188.77
SCO0452	SIR2-like regulatory protein	Δgbn 24h	WT 24h	-0.0679857	0.117585	0.443247	0.744734	180.907
SCO0453	solute-binding lipoprotein	Δgbn 24h	WT 24h	0.0668721	0.166763	0.390763	0.706865	35.503
SCO0454	binding-protein dependent transport protein	Δgbn 24h	WT 24h	-0.0364565	0.166804	0.555008	0.814159	23.4163
SCO0455	binding-protein dependent transport protein	Δgbn 24h	WT 24h	-0.110674	0.20182	0.142117	0.423087	20.5946
SCO0456	LacI family transcriptional regulator	Δgbn 24h	WT 24h	-0.0463399	0.162691	0.522108	0.795932	23.3885
SCO0457	hypothetical protein	Δgbn 24h	WT 24h	-0.15999	0.20133	0.11732	0.377243	44.2552
SCO0458	Beta-glucosidase	Δgbn 24h	WT 24h	-0.0707258	0.16822	0.363939	0.683635	40.5007
SCO0459	hypothetical protein	Δgbn 24h	WT 24h	0.608621	0.265015	0.0012571	0.016178	436.673
SCO0460	hypothetical protein	Δgbn 24h	WT 24h	0.130635	0.126169	0.165089	0.460942	185.694
SCO0461	hydrolase	Δgbn 24h	WT 24h	0.00351588	0.109816	0.968309	0.991235	234.385
SCO0462	oxidoreductase	Δgbn 24h	WT 24h	-0.126474	0.12186	0.171506	0.468642	481.028
SCO0463	hypothetical protein	Δgbn 24h	WT 24h	-0.251041	0.175786	0.0322331	0.17416	282.625
SCO0464	hypothetical protein	Δgbn 24h	WT 24h	-0.0482753	0.141337	0.583892	0.831823	554.073
SCO0465	non-heme chloroperoxidase	Δgbn 24h	WT 24h	-0.169881	0.198709	0.0995842	0.340838	652.265
SCO0466	AraC family transcription regulator	Δgbn 24h	WT 24h	-0.0434698	0.129376	0.624551	0.853923	162.93
SCO0467	hypothetical protein	Δgbn 24h	WT 24h	-0.00712086	0.130585	0.93666	0.983114	309.709
SCO0468	hypothetical protein	Δgbn 24h	WT 24h	0.0297826	0.119489	0.722785	0.902262	281.694
SCO0469	hypothetical protein	Δgbn 24h	WT 24h	0.121614	0.172389	0.20426	0.517108	63.8158
SCO0470	hydrolase	Δgbn 24h	WT 24h	-0.0914313	0.183723	0.231758	0.553526	36.7928
SCO0471	AraC family transcription regulator	Δgbn 24h	WT 24h	0.0114806	0.153983	0.876199	0.966557	142.087
SCO0472	hypothetical protein	Δgbn 24h	WT 24h	0.0480197	0.169598	0.450655	0.750207	820.691
SCO0473	solute-binding lipoprotein	Δgbn 24h	WT 24h	0.0158799	0.171617	0.672407	0.878176	218.25
SCO0474	lipoprotein	Δgbn 24h	WT 24h	0.0161719	0.172386	0.642873	0.863163	293.254
SCO0475	ABC transporter	Δgbn 24h	WT 24h	-0.0191285	0.17361	0.542895	0.806156	78.854
SCO0476	ABC transporter ATP-binding protein	Δgbn 24h	WT 24h	0.00823175	0.165555	0.876251	0.966557	235.8
SCO0477	hypothetical protein	Δgbn 24h	WT 24h	0.000651632	0.132423	0.993616	0.997055	378.626
SCO0478	hypothetical protein	Δgbn 24h	WT 24h	0.132616	0.144332	0.176427	0.476276	820.801
SCO0479	phosphatase	Δgbn 24h	WT 24h	0.407076	0.216106	0.00574618	0.051569	101.25
SCO0480	hypothetical protein	Δgbn 24h	WT 24h	0.00208022	0.174531	0.850082		2.00882
SCO0481	chitin binding protein	Δgbn 24h	WT 24h	-0.0111187	0.168178	0.824143	0.945364	41.9021
SCO0482	chiG	Δgbn 24h	WT 24h	0.0625899	0.166544	0.409554	0.718861	31.6155
SCO0483	hypothetical protein	Δgbn 24h	WT 24h	-0.0915604	0.173251	0.277344	0.60136	47.0455
SCO0484	cchO	Δgbn 24h	WT 24h	0.045367	0.164094	0.519555	0.793514	36.2787
SCO0485	cchN	Δgbn 24h	WT 24h	0.0191558	0.136734	0.825464	0.946102	92.1407
SCO0486	cchM	Δgbn 24h	WT 24h	-0.24983	0.313559	0.0402879	0.199041	32.147
SCO0487	cchL	Δgbn 24h	WT 24h	-0.0231875	0.119024	0.790328	0.932706	154.512
SCO0488	cchK	Δgbn 24h	WT 24h	0.383036	0.176915	0.00361012	0.03593	579.026
SCO0489	hypothetical protein	Δgbn 24h	WT 24h	0.350202	0.213519	0.0115613	0.0859073	328.26
SCO0490	cchJ	Δgbn 24h	WT 24h	0.422462	0.165264	0.00117076	0.0153048	591.207
SCO0491	cchI	Δgbn 24h	WT 24h	0.490595	0.176407	0.000499304	0.00754164	853.991
SCO0492	cchH	Δgbn 24h	WT 24h	0.487005	0.188645	0.000851022	0.0117709	4541.5
SCO0493	cchG	Δgbn 24h	WT 24h	0.425228	0.196146	0.00296454	0.0310446	2473.25
SCO0494	cchF	Δgbn 24h	WT 24h	0.455676	0.185265	0.00130246	0.0165576	3338.59
SCO0495	cchE	Δgbn 24h	WT 24h	0.212268	0.11592	0.0234191	0.139367	783.865
SCO0496	cchD	Δgbn 24h	WT 24h	0.0742379	0.122364	0.401493	0.715078	373.238
SCO0497	cchC	Δgbn 24h	WT 24h	0.104729	0.112939	0.237235	0.559634	708.189
SCO0498	cchB	Δgbn 24h	WT 24h	0.12161	0.191957	0.174087	0.47289	970.502
SCO0499	cchA	Δgbn 24h	WT 24h	0.408878	0.187546	0.00305391	0.0317693	691.862
SCO0500	hypothetical protein	Δgbn 24h	WT 24h	0.521293	0.185671	0.00043865	0.00680645	2713.22
SCO0501	hypothetical protein	Δgbn 24h	WT 24h	-0.51689	0.226419	0.00165409	0.0199626	206.987
SCO0502	hypothetical protein	Δgbn 24h	WT 24h	0.0917614	0.185892	0.219867	0.539694	53.8975
SCO0503	hypothetical protein	Δgbn 24h	WT 24h	0.00326174	0.164177	0.974332	0.991516	20.1523
SCO0504	DEAD/DEAH box helicase	Δgbn 24h	WT 24h	-0.150884	0.116632	0.0995011	0.340838	561.573
SCO0505	large, multifunctional hypothetical protein	Δgbn 24h	WT 24h	0.0226494	0.10323	0.780157	0.92769	359.018
SCO0506	nadE1	Δgbn 24h	WT 24h	-0.103555	0.0875851	0.170389	0.467321	665.797
SCO0507	hypothetical protein	Δgbn 24h	WT 24h	0.0910505	0.130724	0.324603	0.648855	107.325
SCO0508	tetR family transcriptional regulator	Δgbn 24h	WT 24h	-0.0394544	0.159933	0.587263	0.833315	31.1295
SCO0509	glpK2	Δgbn 24h	WT 24h	-0.0584754	0.109466	0.497786	0.782234	7985.14
SCO0511	dehydrogenase	Δgbn 24h	WT 24h	-0.0888996	0.139096	0.341715	0.662082	300.423
SCO0512	regulatory protein	Δgbn 24h	WT 24h	0.0600484	0.127485	0.542797	0.806156	140.965
SCO0513	hypothetical protein	Δgbn 24h	WT 24h	-0.172196	0.0944694	0.0328585	0.17689	484.936
SCO0514	hypothetical protein	Δgbn 24h	WT 24h	0.114417	0.0964174	0.158285	0.450758	349.615
SCO0516	lipoprotein	Δgbn 24h	WT 24h	-0.0514748	0.138676	0.559365	0.81666	86.2414
SCO0517	hypothetical protein	Δgbn 24h	WT 24h	0.00696974	0.17259	0.818899		3.97795
SCO0518	hypothetical protein	Δgbn 24h	WT 24h	-0.00161088	0.171564	0.960362		5.09298
SCO0519	oxidoreductase	Δgbn 24h	WT 24h	-0.0389804	0.166703	0.534891	0.803421	19.4686
SCO0520	tetR family transcriptional regulator	Δgbn 24h	WT 24h	0.00250376	0.149591	0.975144	0.991522	51.4774
SCO0521	TetR family transcriptional regulator	Δgbn 24h	WT 24h	-0.0612078	0.100285	0.456411	0.754826	254.379
SCO0522	oxidoreductase	Δgbn 24h	WT 24h	-0.081864	0.163978	0.338738	0.658573	62.2497
SCO0523	transcriptional regulator	Δgbn 24h	WT 24h	-0.0155217	0.137398	0.854599	0.958256	78.1823
SCO0524	gluconolactonase	Δgbn 24h	WT 24h	0.214523	0.170216	0.0549757	0.243436	142.387
SCO0525	hypothetical protein	Δgbn 24h	WT 24h	0.0423259	0.0705271	0.511439	0.788115	943.517
SCO0526	oxidoreductase	Δgbn 24h	WT 24h	-0.126266	0.0965011	0.120144	0.383152	532.265
SCO0527	scoF	Δgbn 24h	WT 24h	0.147113	0.0979881	0.0745892	0.290494	7802.72
SCO0528	lipoprotein	Δgbn 24h	WT 24h	0.177847	0.157706	0.0908686	0.323137	233.51
SCO0529	oxidoreductase	Δgbn 24h	WT 24h	0.178355	0.173351	0.0965271	0.334111	155.545
SCO0530	transcriptional regulator	Δgbn 24h	WT 24h	-0.19945	0.227957	0.0719238	0.283502	60.9069
SCO0531	sugar transporter sugar binding protein	Δgbn 24h	WT 24h	-0.0317029	0.1682	0.570023	0.822302	14.288
SCO0532	sugar transporter membrane protein	Δgbn 24h	WT 24h	-0.063386	0.178311	0.298536	0.62488	15.3912
SCO0533	sugar transporter membrane protein	Δgbn 24h	WT 24h	0.145372	0.240089	0.0662677	0.272221	17.0332
SCO0534	beta-hexosaminidase	Δgbn 24h	WT 24h	0.0704777	0.158719	0.405208	0.716932	49.5521
SCO0535	hydrolase	Δgbn 24h	WT 24h	-0.0249536	0.14825	0.755639	0.917235	43.2878
SCO0536	hypothetical protein	Δgbn 24h	WT 24h	0.097428	0.139396	0.301017	0.627591	124.75
SCO0537	hypothetical protein	Δgbn 24h	WT 24h	0.143088	0.160829	0.157546	0.449802	86.6244
SCO0538	sugar transporter sugar binding lipoprotein	Δgbn 24h	WT 24h	0.00683587	0.138881	0.933611	0.983022	70.1397
SCO0539	sugar transporter membrane protein	Δgbn 24h	WT 24h	-0.0103271	0.153968	0.886056	0.968486	37.1044
SCO0540	sugar transport membrane protein	Δgbn 24h	WT 24h	-0.00168386	0.154935	0.978872	0.99258	33.1443
SCO0541	alpha-galactosidase	Δgbn 24h	WT 24h	0.0750409	0.144151	0.39378	0.708172	95.1262
SCO0542	regulatory protein	Δgbn 24h	WT 24h	-0.195901	0.194284	0.080722	0.302812	809.48
SCO0543	peptidase	Δgbn 24h	WT 24h	-0.330296	0.256319	0.0201055	0.126814	109.699
SCO0544	hypothetical protein	Δgbn 24h	WT 24h	-0.664183	0.245033	0.000416597	0.00651952	120.747
SCO0545	hypothetical protein	Δgbn 24h	WT 24h	-0.0282692	0.12446	0.747664	0.914752	120.992
SCO0546	pyc	Δgbn 24h	WT 24h	-0.0256022	0.0834419	0.727658	0.903578	1968.94
SCO0547	acyltransferase	Δgbn 24h	WT 24h	-0.00217965	0.161446	0.972042	0.99127	24.6879
SCO0548	fabB2	Δgbn 24h	WT 24h	-0.506254	0.308921	0.0062963	0.0553625	71.0004
SCO0549	acyl carrier protein	Δgbn 24h	WT 24h	-0.00580158	0.163609	0.921462	0.979551	22.8388
SCO0550	hypothetical protein	Δgbn 24h	WT 24h	-0.0284728	0.141899	0.735968	0.908248	81.4452
SCO0551	histidine kinase	Δgbn 24h	WT 24h	-0.021985	0.108861	0.796196	0.935664	194.483
SCO0552	response regulator	Δgbn 24h	WT 24h	-0.0479307	0.123356	0.584499	0.831862	121.037
SCO0553	hypothetical protein	Δgbn 24h	WT 24h	-0.0093644	0.131385	0.911253	0.975295	76.8414
SCO0554	manA	Δgbn 24h	WT 24h	0.232571	0.238257	0.0529082	0.237478	68.161
SCO0555	membrane-bound oxidoreductase	Δgbn 24h	WT 24h	0.0819079	0.188491	0.195034	0.502867	141.31
SCO0556	hypothetical protein	Δgbn 24h	WT 24h	-0.0068185	0.143399	0.934471	0.983022	51.0864
SCO0557	MerR family transcriptional regulator	Δgbn 24h	WT 24h	0.070888	0.107439	0.414215	0.722554	341.54
SCO0558	hypothetical protein	Δgbn 24h	WT 24h	-0.0174541	0.147566	0.827586	0.947366	56.985
SCO0559	hypothetical protein	Δgbn 24h	WT 24h	-0.0637752	0.0977925	0.432478	0.736578	254.758
SCO0560	cpeB, catC	Δgbn 24h	WT 24h	-0.221206	0.0863266	0.00379101	0.0373338	4366.95
SCO0561	furS, furA	Δgbn 24h	WT 24h	0.00287949	0.0997597	0.976248	0.991561	693.704
SCO0562	hypothetical protein	Δgbn 24h	WT 24h	-0.0115339	0.0954492	0.885368	0.968486	351.392
SCO0563	hypothetical protein	Δgbn 24h	WT 24h	0.24264	0.108254	0.00753394	0.0621739	600.716
SCO0564	hypothetical protein	Δgbn 24h	WT 24h	-0.00617468	0.16128	0.921157	0.979551	20.5179
SCO0565	polyprenyl synthetase	Δgbn 24h	WT 24h	0.059354	0.176402	0.327987	0.651388	16.3116
SCO0566	hypothetical protein	Δgbn 24h	WT 24h	0.00435587	0.16594	0.935133	0.983022	18.9053
SCO0567	insertion element transposase	Δgbn 24h	WT 24h	-0.0418733	0.137203	0.632856	0.857351	55.9859
SCO0568	polyprenyl synthetase	Δgbn 24h	WT 24h	0.10891	0.120386	0.231061	0.55266	183.873
SCO0569	50S ribosomal protein L36	Δgbn 24h	WT 24h	-0.0678725	0.159954	0.414664	0.722554	79.8502
SCO0570	rpmG2	Δgbn 24h	WT 24h	-0.194131	0.174127	0.0789003	0.30039	236.65
SCO0571	hypothetical protein	Δgbn 24h	WT 24h	0.0112406	0.145851	0.889962	0.968574	43.7467
SCO0572	cytosine permease	Δgbn 24h	WT 24h	0.0300819	0.144881	0.718473	0.900003	54.8194
SCO0573	hypothetical protein	Δgbn 24h	WT 24h	-0.0181552	0.157645	0.795009	0.935171	29.243
SCO0574	IclR family regulatory protein	Δgbn 24h	WT 24h	-0.0955435	0.156782	0.299996	0.62681	69.1421
SCO0575	peptidase E	Δgbn 24h	WT 24h	-0.0518735	0.117091	0.55649	0.815361	145.08
SCO0576	oxidoreductase	Δgbn 24h	WT 24h	-0.517716	0.242453	0.00233985	0.0259491	76.6018
SCO0577	hypothetical protein	Δgbn 24h	WT 24h	0.0500491	0.162441	0.501127	0.783683	30.6328
SCO0578	triosephosphate isomerase	Δgbn 24h	WT 24h	-0.0505294	0.165216	0.478589	0.769509	36.0102
SCO0579	ribose 5-phosphate isomerase	Δgbn 24h	WT 24h	-0.0844188	0.183481	0.23874	0.56068	23.9211
SCO0580	dihydroxyacetone kinase	Δgbn 24h	WT 24h	-0.191019	0.239972	0.0741049	0.289597	75.5316
SCO0581	transporter	Δgbn 24h	WT 24h	0.358773	0.245581	0.0142197	0.0994572	82.6331
SCO0582	transcriptional regulator	Δgbn 24h	WT 24h	-0.0914875	0.11654	0.303946	0.630188	179.236
SCO0583	cytochrome P450	Δgbn 24h	WT 24h	-0.0013794	0.0851524	0.982916	0.993951	510.794
SCO0584	cytochrome P450	Δgbn 24h	WT 24h	-0.0476272	0.0708733	0.453994	0.752807	2437.07
SCO0585	cvnD11	Δgbn 24h	WT 24h	0.0731736	0.0841092	0.319386	0.644708	940.557
SCO0586	cvnC11	Δgbn 24h	WT 24h	0.095036	0.0920517	0.226858	0.547037	673.674
SCO0587	cvnB11	Δgbn 24h	WT 24h	0.0664576	0.0873683	0.381823	0.699089	1014.51
SCO0588	cvnA11	Δgbn 24h	WT 24h	-0.0167404	0.0672204	0.791527	0.932857	5622.18
SCO0589	LysR family transcriptional regulator	Δgbn 24h	WT 24h	-0.030978	0.122426	0.726287	0.903242	117.928
SCO0590	oxidoreductase	Δgbn 24h	WT 24h	-0.310928	0.135779	0.00407128	0.0396081	317.007
SCO0591	lysozyme	Δgbn 24h	WT 24h	-0.0646894	0.0909858	0.41987	0.727028	5404.16
SCO0592	hypothetical protein	Δgbn 24h	WT 24h	0.0150147	0.108903	0.85979	0.960017	2614.59
SCO0593	hypothetical protein	Δgbn 24h	WT 24h	-0.127475	0.162413	0.201367	0.513392	213.875
SCO0594	methyltransferase	Δgbn 24h	WT 24h	0.00483833	0.139529	0.954693	0.988586	58.8905
SCO0595	hypothetical protein	Δgbn 24h	WT 24h	0.148892	0.214959	0.116052	0.374633	283.642
SCO0596	dpsA	Δgbn 24h	WT 24h	-0.496	0.238511	0.00283331	0.0299811	554.368
SCO0597	hypothetical protein	Δgbn 24h	WT 24h	0.0201717	0.123573	0.817074	0.943345	821.303
SCO0598	rsbB	Δgbn 24h	WT 24h	0.0783535	0.0886534	0.308176	0.634037	525.558
SCO0599	rsbA	Δgbn 24h	WT 24h	0.0376728	0.0736848	0.567992	0.82064	701.15
SCO0600	sig8, sigB	Δgbn 24h	WT 24h	-0.455385	0.176397	0.000904422	0.0123705	434.264
SCO0601	hypothetical protein	Δgbn 24h	WT 24h	-0.300056	0.277215	0.0300691	0.164953	838.731
SCO0602	femY	Δgbn 24h	WT 24h	-0.0519691	0.152662	0.517673	0.791944	989.46
SCO0603	amino transferase	Δgbn 24h	WT 24h	-0.107165	0.108923	0.21737	0.536417	474.952
SCO0604	hypothetical protein	Δgbn 24h	WT 24h	0.0307747	0.130617	0.727448	0.903567	131.261
SCO0605	AraC family transcription regulator	Δgbn 24h	WT 24h	-0.13376	0.152818	0.178276	0.479	104.08
SCO0606	hypothetical protein	Δgbn 24h	WT 24h	-0.10122	0.15388	0.283251	0.606823	217.805
SCO0607	lipoprotein	Δgbn 24h	WT 24h	0.520751	0.108205	1.67e-07	6.48e-06	749.592
SCO0608	regulatory protein	Δgbn 24h	WT 24h	0.118796	0.0723735	0.0708962	0.281678	2530.58
SCO0609	hypothetical protein	Δgbn 24h	WT 24h	0.035435	0.107088	0.687062	0.887485	450.133
SCO0610	GntR family transcriptional regulator	Δgbn 24h	WT 24h	-0.175649	0.183518	0.101624	0.345256	126.834
SCO0611	hypothetical protein	Δgbn 24h	WT 24h	-0.13787	0.212334	0.120009	0.383053	43.3102
SCO0612	hypothetical protein	Δgbn 24h	WT 24h	0.043213	0.171766	0.443345	0.744734	51.1811
SCO0613	arcA	Δgbn 24h	WT 24h	-0.127654	0.135325	0.183193	0.486363	669.093
SCO0614	hypothetical protein	Δgbn 24h	WT 24h	-0.584644	0.276216	0.00225641	0.0252774	123.117
SCO0615	hypothetical protein	Δgbn 24h	WT 24h	-0.0152868	0.145132	0.853834	0.958256	1959.13
SCO0616	hypothetical protein	Δgbn 24h	WT 24h	-0.0398368	0.129994	0.616298	0.849656	1652.32
SCO0617	phosphoketolase	Δgbn 24h	WT 24h	-0.00760508	0.121428	0.917995	0.978118	631.649
SCO0618	hypothetical protein	Δgbn 24h	WT 24h	-0.186842	0.309387	0.02957	0.162988	19.8177
SCO0619	hypothetical protein	Δgbn 24h	WT 24h	0.028176	0.13419	0.750484	0.915766	101.636
SCO0620	hypothetical protein	Δgbn 24h	WT 24h	-0.0404653	0.146019	0.629721	0.856238	89.3307
SCO0621	hypothetical protein	Δgbn 24h	WT 24h	-0.599463	0.428401	0.00691926	0.0589454	36.5316
SCO0622	TetR family transcriptional regulator	Δgbn 24h	WT 24h	0.0514744	0.107691	0.546545	0.808581	211.119
SCO0623	membrane transport protein	Δgbn 24h	WT 24h	0.103687	0.100235	0.213894	0.532105	393.634
SCO0624	hypothetical protein	Δgbn 24h	WT 24h	0.0964831	0.169149	0.276298	0.600394	51.1415
SCO0625	transporter	Δgbn 24h	WT 24h	0.041028	0.15487	0.602184	0.842532	43.6554
SCO0626	hypothetical protein	Δgbn 24h	WT 24h	0.133967	0.224401	0.0874095	0.316164	23.8273
SCO0627	ATP-utilizing protein	Δgbn 24h	WT 24h	-0.12159	0.133434	0.208632	0.524491	148.435
SCO0628	hypothetical protein	Δgbn 24h	WT 24h	-0.0685379	0.144232	0.44716	0.74773	72.0974
SCO0629	transcriptional regulator	Δgbn 24h	WT 24h	-0.0278662	0.135273	0.747267	0.91455	111.668
SCO0630	acetyltransferase	Δgbn 24h	WT 24h	0.315085	0.418951	0.0237256	0.140414	353.951
SCO0631	hypothetical protein	Δgbn 24h	WT 24h	0.219436	0.252499	0.0569397	0.247241	64.8888
SCO0632	RNA polymerase sigma factor SigK	Δgbn 24h	WT 24h	0.0282375	0.165621	0.639225	0.861554	126.154
SCO0633	hypothetical protein	Δgbn 24h	WT 24h	0.0913741	0.182126	0.242888	0.565308	103.398
SCO0635	hypothetical protein	Δgbn 24h	WT 24h	0.607463	0.152477	5.54e-06	0.000160543	180.098
SCO0636	ABC transporter ATP-binding protein	Δgbn 24h	WT 24h	0.346395	0.251795	0.0166748	0.111256	180.889
SCO0637	hypothetical protein	Δgbn 24h	WT 24h	0.188163	0.224147	0.0792889	0.300409	303.615
SCO0638	lipoprotein	Δgbn 24h	WT 24h	0.0624939	0.182394	0.231797	0.553526	760.963
SCO0639	hypothetical protein	Δgbn 24h	WT 24h	0.0423707	0.110002	0.622576	0.852809	353.723
SCO0640	hypothetical protein	Δgbn 24h	WT 24h	0.0583186	0.101798	0.483241	0.772383	310.881
SCO0641	terD	Δgbn 24h	WT 24h	0.218144	0.0979798	0.00935253	0.073487	1281.42
SCO0642	hypothetical protein	Δgbn 24h	WT 24h	0.267201	0.100653	0.00207933	0.0237372	524.494
SCO0643	cellulose-binding protein	Δgbn 24h	WT 24h	0.0790936	0.16594	0.344705	0.665262	44.9562
SCO0644	hypothetical protein	Δgbn 24h	WT 24h	0.227956	0.113354	0.0119169	0.087238	30146.1
SCO0645	Zinc-containing dehydrogenase	Δgbn 24h	WT 24h	-0.359048	0.189831	0.00721526	0.0606279	165.614
SCO0646	TetR family transcriptional regulator	Δgbn 24h	WT 24h	0.0330702	0.147293	0.687431	0.887513	50.1053
SCO0647	short chain oxidoreductase	Δgbn 24h	WT 24h	0.0611549	0.164541	0.426797	0.732758	69.5681
SCO0648	methyltransferase	Δgbn 24h	WT 24h	0.0684101	0.101921	0.415887	0.723273	599.32
SCO0649	gvpO2.	Δgbn 24h	WT 24h	-0.0221079	0.144307	0.835316	0.951449	896.511
SCO0650	gvpA2	Δgbn 24h	WT 24h	0.00452961	0.142216	0.929633	0.98185	1128.09
SCO0651	gvpF2	Δgbn 24h	WT 24h	0.835876	0.223707	1.13e-05	0.000303998	1116.78
SCO0652	gvpG2	Δgbn 24h	WT 24h	0.0927097	0.182579	0.235641	0.55855	514.074
SCO0653	gvpY2	Δgbn 24h	WT 24h	-0.122626	0.153331	0.210546	0.526615	1291.07
SCO0654	gvpZ2	Δgbn 24h	WT 24h	0.0493308	0.11687	0.574597	0.824978	2098.43
SCO0655	gvpJ2	Δgbn 24h	WT 24h	0.0204465	0.13926	0.810249	0.940595	730.354
SCO0656	gvpL2	Δgbn 24h	WT 24h	0.118165	0.157787	0.222242	0.541238	1001.86
SCO0657	gvpS2	Δgbn 24h	WT 24h	0.00216689	0.165844	0.962927	0.990166	158.685
SCO0658	gvpK2	Δgbn 24h	WT 24h	0.0345262	0.166547	0.562696	0.817857	188.821
SCO0659	DeoR family transcriptional regulator	Δgbn 24h	WT 24h	0.0273837	0.104498	0.748174	0.914752	291.343
SCO0660	solute-binding lipoprotein	Δgbn 24h	WT 24h	-0.0475392	0.147517	0.576018	0.82562	64.0412
SCO0661	binding protein dependent transport protein	Δgbn 24h	WT 24h	0.0629609	0.147366	0.471993	0.765008	57.3268
SCO0662	binding protein dependent transport protein	Δgbn 24h	WT 24h	0.122633	0.182138	0.188793	0.493776	47.0995
SCO0663	2-hydroxyacid dehydrogenase	Δgbn 24h	WT 24h	-0.0580666	0.166045	0.432513	0.736578	40.5089
SCO0664	hypothetical protein	Δgbn 24h	WT 24h	-0.0149294	0.122285	0.872179	0.965081	117.571
SCO0665	hypothetical protein	Δgbn 24h	WT 24h	-0.107045	0.20199	0.148096	0.434487	1409.56
SCO0666	catB	Δgbn 24h	WT 24h	0.0156509	0.125385	0.857515	0.958722	5654.06
SCO0667	hypothetical protein	Δgbn 24h	WT 24h	-0.107408	0.166377	0.24535	0.568607	97.2283
SCO0668	flavoprotein	Δgbn 24h	WT 24h	-0.0530372	0.150505	0.529947	0.800255	56.7072
SCO0669	TetR family transcriptional regulator	Δgbn 24h	WT 24h	-0.0466038	0.150736	0.573355	0.824212	64.9513
SCO0670	glpD	Δgbn 24h	WT 24h	-0.143841	0.151898	0.154231	0.444364	228.272
SCO0671	hypothetical protein	Δgbn 24h	WT 24h	-0.0652082	0.172128	0.366531	0.685572	696.031
SCO0672	anti-sigma factor antagonist	Δgbn 24h	WT 24h	0.000260848	0.0802879	0.995468	0.997628	486.82
SCO0673	hypothetical protein	Δgbn 24h	WT 24h	-0.0151145	0.0875806	0.840157	0.953796	497.646
SCO0674	xysA	Δgbn 24h	WT 24h	-1.09262	0.189156	4.37e-10	2.6e-08	141.948
SCO0675	hypothetical protein	Δgbn 24h	WT 24h	0.0369314	0.146487	0.656602	0.86993	281.675
SCO0676	integral membrane sensor protein	Δgbn 24h	WT 24h	-0.0450978	0.083798	0.539442	0.805755	1303.52
SCO0677	csn	Δgbn 24h	WT 24h	-0.109496	0.136319	0.248076	0.571697	191.846
SCO0678	hypothetical protein	Δgbn 24h	WT 24h	-0.0387835	0.166341	0.549346	0.810684	231.98
SCO0679	hypothetical protein	Δgbn 24h	WT 24h	-0.186545	0.268344	0.0594014	0.252875	37.9395
SCO0680	transmembrane efflux protein	Δgbn 24h	WT 24h	-0.15086	0.141694	0.131438	0.406193	258.427
SCO0681	ferredoxin/ferredoxin-NADP reductase	Δgbn 24h	WT 24h	0.189163	0.0783503	0.00728641	0.0608539	5161.99
SCO0682	hypothetical protein	Δgbn 24h	WT 24h	-0.0488257	0.0746407	0.464042	0.760465	4247.33
SCO0683	hypothetical protein	Δgbn 24h	WT 24h	-0.0215607	0.100091	0.791516	0.932857	2098.2
SCO0684	hypothetical protein	Δgbn 24h	WT 24h	0.0731914	0.0729861	0.270121	0.594634	2027.66
SCO0685	hypothetical protein	Δgbn 24h	WT 24h	-0.00579037	0.0749307	0.920425	0.979551	2081.37
SCO0686	hypothetical protein	Δgbn 24h	WT 24h	0.367954	0.240189	0.0122799	0.0890958	203.85
SCO0687	oxidoreductase	Δgbn 24h	WT 24h	-0.0715971	0.125243	0.429087	0.734014	225.126
SCO0688	hypothetical protein	Δgbn 24h	WT 24h	0.106515	0.132809	0.259023	0.583987	203.88
SCO0689	oxidoreductase, iron-sulfur binding subunit	Δgbn 24h	WT 24h	0.0431763	0.154759	0.61881	0.850807	277.455
SCO0690	oxidoreductase, molybdopterin binding subunit	Δgbn 24h	WT 24h	-0.0207498	0.16938	0.668102	0.87555	292.63
SCO0691	oxidoreductase	Δgbn 24h	WT 24h	0.0220572	0.151844	0.773763	0.92448	855.659
SCO0692	hypothetical protein	Δgbn 24h	WT 24h	0.075794	0.163868	0.383739	0.699829	4935.8
SCO0693	hypothetical protein	Δgbn 24h	WT 24h	0.00794424	0.159348	0.904702	0.973635	58.0277
SCO0694	hypothetical protein	Δgbn 24h	WT 24h	-0.0267062	0.163275	0.675885	0.880283	25.9623
SCO0695	hypothetical protein	Δgbn 24h	WT 24h	-0.0176217	0.097977	0.823303	0.945269	654.678
SCO0696	hypothetical protein	Δgbn 24h	WT 24h	0.0549748	0.152455	0.513518	0.789353	46.6225
SCO0698	hypothetical protein	Δgbn 24h	WT 24h	-0.107544	0.176868	0.228321	0.549668	68.0516
SCO0699	hypothetical protein	Δgbn 24h	WT 24h	-0.0230318	0.145713	0.777361	0.926532	47.6412
SCO0700	ABC transporter ATP-binding protein	Δgbn 24h	WT 24h	0.10372	0.079765	0.14464	0.427324	1254.33
SCO0701	hypothetical protein	Δgbn 24h	WT 24h	0.0510475	0.071856	0.425484	0.731793	2600.19
SCO0702	regulator	Δgbn 24h	WT 24h	-0.0216442	0.0698396	0.734445	0.90798	6878.21
SCO0703	regulator	Δgbn 24h	WT 24h	-0.0513214	0.0751378	0.447685	0.747755	2936.31
SCO0705	hypothetical protein	Δgbn 24h	WT 24h	0.103875	0.0543275	0.0427279	0.207351	4663.95
SCO0706	lipoprotein	Δgbn 24h	WT 24h	-0.035421	0.169817	0.522591		11.1775
SCO0707	branched-chain amino acid ABC transporter permease	Δgbn 24h	WT 24h	0.0037386	0.165442	0.94577		13.2807
SCO0708	branched-chain amino acid ABC transporter	Δgbn 24h	WT 24h	0.140344	0.254561	0.0216808		9.05085
SCO0709	branched-chain amino acid ABC transporter ATP-binding protein	Δgbn 24h	WT 24h	-0.0159291	0.170487	0.705734		7.60995
SCO0710	branched-chain amino acid ABC transporter ATP-binding protein	Δgbn 24h	WT 24h	-0.0240051	0.170659	0.603756		8.3621
SCO0711	hypothetical protein	Δgbn 24h	WT 24h	-0.0750364	0.171496	0.331396	0.653658	35.5778
SCO0712	lipR	Δgbn 24h	WT 24h	-0.0607683	0.155197	0.466499	0.762241	41.1225
SCO0713	lipA	Δgbn 24h	WT 24h	-0.0334091	0.163496	0.615159	0.848788	35.399
SCO0714	oxidoreductase	Δgbn 24h	WT 24h	-0.0921061	0.112485	0.295159	0.620742	243.184
SCO0715	hypothetical protein	Δgbn 24h	WT 24h	-0.0402801	0.142209	0.637857	0.861125	78.7013
SCO0716	glycosyl hydrolase	Δgbn 24h	WT 24h	0.0249133	0.145516	0.764618	0.920422	51.3723
SCO0717	hypothetical protein	Δgbn 24h	WT 24h	-0.0453591	0.162963	0.53492	0.803421	175.391
SCO0718	hypothetical protein	Δgbn 24h	WT 24h	-0.0226088	0.154251	0.756191	0.917324	486.804
SCO0719	hypothetical protein	Δgbn 24h	WT 24h	-0.257391	0.188704	0.0327641	0.17651	425.055
SCO0720	hypothetical protein	Δgbn 24h	WT 24h	0.0689959	0.0927802	0.398498	0.712776	562.885
SCO0721	glycosyl transferase	Δgbn 24h	WT 24h	-0.559605	0.191308	0.000252953	0.00436521	531.864
SCO0722	hydrolase	Δgbn 24h	WT 24h	-0.12376	0.169866	0.205857	0.519638	246.094
SCO0723	fructose transport system kinase	Δgbn 24h	WT 24h	0.087999	0.114237	0.325697	0.649426	446.065
SCO0724	transcriptional regulator	Δgbn 24h	WT 24h	0.105973	0.10493	0.209962	0.525711	363.933
SCO0725	hypothetical protein	Δgbn 24h	WT 24h	-0.00835852	0.117123	0.922493	0.979683	162.638
SCO0726	oxidoreductase	Δgbn 24h	WT 24h	0.0637748	0.112311	0.460838	0.758318	175.472
SCO0727	hypothetical protein	Δgbn 24h	WT 24h	0.207721	0.221734	0.0687436	0.277534	81.2898
SCO0728	regulatory protein	Δgbn 24h	WT 24h	-0.0979142	0.166884	0.272471	0.596287	85.4859
SCO0729	hypothetical protein	Δgbn 24h	WT 24h	0.0562741	0.135874	0.530156	0.800272	100.198
SCO0730	hypothetical protein	Δgbn 24h	WT 24h	0.156904	0.111676	0.0803266	0.302182	358.169
SCO0731	transferase	Δgbn 24h	WT 24h	-0.0192863	0.100831	0.813106	0.94131	565.893
SCO0732	protease	Δgbn 24h	WT 24h	0.376161	0.106599	6.52e-05	0.00141738	2445.37
SCO0733	hypothetical protein	Δgbn 24h	WT 24h	0.314108	0.0983276	0.000307176	0.00515637	496.283
SCO0734	transcriptional repressor	Δgbn 24h	WT 24h	0.424342	0.138688	0.000274941	0.00467906	303.689
SCO0735	oxidoreductase	Δgbn 24h	WT 24h	0.25143	0.0981959	0.00308774	0.032076	567.907
SCO0736	hypothetical protein	Δgbn 24h	WT 24h	0.227628	0.087097	0.00324917	0.0332848	2700.15
SCO0737	oxidoreductase	Δgbn 24h	WT 24h	0.0555084	0.12534	0.53533	0.803436	117.169
SCO0738	hypothetical protein	Δgbn 24h	WT 24h	0.0529418	0.143563	0.544824	0.807221	104.786
SCO0739	short chain dehydrogenase	Δgbn 24h	WT 24h	0.00333123	0.104749	0.969494	0.991235	461.77
SCO0740	hydrolase	Δgbn 24h	WT 24h	-0.0399217	0.0955717	0.617613	0.850427	532.965
SCO0741	oxidoreductase	Δgbn 24h	WT 24h	-0.0892378	0.0828149	0.220713	0.540471	814.709
SCO0742	ABC transporter	Δgbn 24h	WT 24h	-0.00791706	0.0934163	0.921057	0.979551	621.66
SCO0743	hypothetical protein	Δgbn 24h	WT 24h	0.0239777	0.109922	0.780503	0.927698	1138.09
SCO0744	hypothetical protein	Δgbn 24h	WT 24h	0.00724084	0.143745	0.931716	0.983022	70.4843
SCO0745	TetR family transcriptional regulator	Δgbn 24h	WT 24h	0.164523	0.233319	0.0877727	0.316778	27.1433
SCO0746	Ser/Thr protein kinase	Δgbn 24h	WT 24h	0.0208239	0.141958	0.805788	0.939584	53.0354
SCO0747	hypothetical protein	Δgbn 24h	WT 24h	0.0811936	0.142525	0.377511	0.695509	149.662
SCO0748	hydrolase	Δgbn 24h	WT 24h	-0.285431	0.214073	0.0274487	0.15447	85.2962
SCO0749	dehydratase	Δgbn 24h	WT 24h	0.0233963	0.138308	0.785407	0.930128	112.291
SCO0750	hypothetical protein	Δgbn 24h	WT 24h	0.00564531	0.15704	0.934147	0.983022	166.37
SCO0751	regulatory protein	Δgbn 24h	WT 24h	0.582719	0.0899245	8.73e-12	6.86e-10	1217.77
SCO0752	salO	Δgbn 24h	WT 24h	0.416733	0.10691	1.3e-05	0.000342499	6845.04
SCO0753	hypothetical protein	Δgbn 24h	WT 24h	0.220551	0.166152	0.048322	0.22447	146.903
SCO0754	hypothetical protein	Δgbn 24h	WT 24h	0.0682254	0.171665	0.35374	0.672688	21.241
SCO0755	ABC transporter	Δgbn 24h	WT 24h	0.0178743	0.150864	0.81752	0.943345	33.6565
SCO0756	ABC transporter	Δgbn 24h	WT 24h	-0.0407316	0.145077	0.630122	0.856238	60.9634
SCO0757	phosphatase	Δgbn 24h	WT 24h	-0.106995	0.177196	0.228894	0.550277	190.414
SCO0758	hypothetical protein	Δgbn 24h	WT 24h	-0.0770454	0.169949	0.333444	0.655353	81.3018
SCO0759	hypothetical protein	Δgbn 24h	WT 24h	0.0114683	0.151848	0.90252	0.972715	163.885
SCO0760	methyltransferase	Δgbn 24h	WT 24h	-0.0939068	0.144563	0.313681	0.638423	243.226
SCO0761	hypothetical protein	Δgbn 24h	WT 24h	0.22205	0.152167	0.0402122	0.1988	182.237
SCO0762	sti1	Δgbn 24h	WT 24h	0.0454364	0.119002	0.608974	0.846599	1062.71
SCO0763	oxidoreductase	Δgbn 24h	WT 24h	0.072446	0.103236	0.389076	0.705115	309.644
SCO0764	hydrolase	Δgbn 24h	WT 24h	0.231778	0.0886219	0.00317598	0.0327165	1014.89
SCO0765	cel1	Δgbn 24h	WT 24h	-0.38973	0.21926	0.0074488	0.0617986	169.509
SCO0766	beta-galactosidase	Δgbn 24h	WT 24h	-0.0404413	0.14296	0.642438	0.863152	77.7199
SCO0767	hypothetical protein	Δgbn 24h	WT 24h	-0.0374701	0.0689687	0.553464	0.812633	2080.87
SCO0768	lipoprotein	Δgbn 24h	WT 24h	0.128931	0.119199	0.15552	0.446605	363.227
SCO0769	aldo/keto reductase	Δgbn 24h	WT 24h	0.0714123	0.115425	0.415172	0.722554	353.199
SCO0770	hypothetical protein	Δgbn 24h	WT 24h	0.0600414	0.122567	0.494178	0.780988	164.863
SCO0771	hypothetical protein	Δgbn 24h	WT 24h	-0.0463139	0.140812	0.594558	0.836877	126.077
SCO0772	regulatory protein	Δgbn 24h	WT 24h	0.220236	0.234567	0.0589389	0.251734	91.1914
SCO0773	soyB2	Δgbn 24h	WT 24h	0.601288	0.370678	0.00471858	0.044567	44.2592
SCO0774	cytochrome P450	Δgbn 24h	WT 24h	0.612205	0.327916	0.00304079	0.0316774	157.827
SCO0775	hypothetical protein	Δgbn 24h	WT 24h	-0.489207	0.289082	0.00594809	0.0528036	178.699
SCO0776	hypothetical protein	Δgbn 24h	WT 24h	-0.0776597	0.148412	0.388798	0.705048	199.261
SCO0777	hypothetical protein	Δgbn 24h	WT 24h	0.143538	0.161272	0.158291	0.450758	492.246
SCO0778	hypothetical protein	Δgbn 24h	WT 24h	0.0147918	0.146832	0.855773	0.958718	176.042
SCO0779	hypothetical protein	Δgbn 24h	WT 24h	-0.00534364	0.137836	0.947824	0.98837	235.88
SCO0780	zinc-binding oxidoreductase	Δgbn 24h	WT 24h	-0.321299	0.166948	0.00824224	0.0668456	354.57
SCO0781	anti sigma factor antagonist	Δgbn 24h	WT 24h	-0.0176782	0.135991	0.836941	0.952195	112.96
SCO0782	prsA	Δgbn 24h	WT 24h	0.0288685	0.106761	0.734364	0.90798	209.333
SCO0783	tetM	Δgbn 24h	WT 24h	0.183585	0.250744	0.0802908	0.302182	748.064
SCO0784	hypothetical protein	Δgbn 24h	WT 24h	-0.150631	0.237487	0.0774545	0.297696	19.0156
SCO0785	hypothetical protein	Δgbn 24h	WT 24h	-0.00365248	0.16623	0.947181		10.5206
SCO0786	hypothetical protein	Δgbn 24h	WT 24h	-0.000836614	0.168099	0.983378	0.994144	13.4049
SCO0787	hydrolase	Δgbn 24h	WT 24h	0.19969	0.160342	0.0646684	0.268791	217.932
SCO0788	hypothetical protein	Δgbn 24h	WT 24h	0.115736	0.132757	0.221271	0.54119	242.317
SCO0789	hypothetical protein	Δgbn 24h	WT 24h	0.0798214	0.185871	0.225729	0.546295	398.415
SCO0790	hydrolase	Δgbn 24h	WT 24h	-0.0207281	0.165103	0.722553	0.902262	308.178
SCO0791	hypothetical protein	Δgbn 24h	WT 24h	0.13915	0.232555	0.0771726	0.297028	160.968
SCO0792	hypothetical protein	Δgbn 24h	WT 24h	0.0035656	0.167739	0.936539	0.983114	374.694
SCO0793	hypothetical protein	Δgbn 24h	WT 24h	-0.0582538	0.138748	0.512602	0.788698	271.689
SCO0794	transcriptional regulator	Δgbn 24h	WT 24h	-0.103369	0.107137	0.227543	0.54833	353.42
SCO0795	hypothetical protein	Δgbn 24h	WT 24h	0.114986	0.180134	0.208218	0.523985	71.9699
SCO0796	hypothetical protein	Δgbn 24h	WT 24h	0.0634142	0.112847	0.468421	0.762396	481.452
SCO0797	hypothetical protein	Δgbn 24h	WT 24h	-0.13037	0.112846	0.144154	0.426684	597.791
SCO0798	hypothetical protein	Δgbn 24h	WT 24h	0.0533122	0.10306	0.521008	0.794911	532.834
SCO0799	hypothetical protein	Δgbn 24h	WT 24h	0.103586	0.161921	0.269132	0.593909	473.512
SCO0800	TetR family transcriptional regulator	Δgbn 24h	WT 24h	-0.0755132	0.156836	0.386882	0.703128	40.3214
SCO0801	cytochrome P450	Δgbn 24h	WT 24h	0.00189037	0.133997	0.980277	0.993032	112.101
SCO0802	hypothetical protein	Δgbn 24h	WT 24h	0.197606	0.141019	0.0552569	0.243956	152.892
SCO0803	RNA polymerase sigma factor	Δgbn 24h	WT 24h	0.143567	0.0860907	0.0568573	0.247028	577.172
SCO0804	hypothetical protein	Δgbn 24h	WT 24h	0.149695	0.0826842	0.0406827	0.200188	920.364
SCO0805	prolyl aminopeptidase	Δgbn 24h	WT 24h	0.516542	0.0974931	1.32e-08	6.02e-07	604.601
SCO0806	LacI family transcriptional regulator	Δgbn 24h	WT 24h	-0.032961	0.127206	0.709516	0.897132	123.059
SCO0807	hypothetical protein	Δgbn 24h	WT 24h	-0.237749	0.470325	0.0130056	0.0930806	14.0291
SCO0808	solute-binding lipoprotein	Δgbn 24h	WT 24h	0.0920629	0.179986	0.24959	0.573698	39.2825
SCO0809	ABC transporter permease	Δgbn 24h	WT 24h	-0.111026	0.213051	0.0846314	0.311226	14.457
SCO0810	ABC transporter permease	Δgbn 24h	WT 24h	-0.0717275	0.178064	0.292945	0.617844	23.986
SCO0811	ABC transporter ATP-binding protein	Δgbn 24h	WT 24h	0.0550773	0.161498	0.477677	0.768654	39.8218
SCO0812	sugar isomerase	Δgbn 24h	WT 24h	-0.0131496	0.165378	0.813491	0.941468	18.648
SCO0813	short chain dehydrogenase	Δgbn 24h	WT 24h	-0.0599485	0.164249	0.435528	0.738648	44.8301
SCO0814	rhamnose kinase	Δgbn 24h	WT 24h	-0.075361	0.187007	0.19384	0.501143	18.2303
SCO0815	hypothetical protein	Δgbn 24h	WT 24h	-0.208152	0.223869	0.0691095	0.277898	55.8137
SCO0816	iron-sulfur protein	Δgbn 24h	WT 24h	-0.249948	0.192014	0.0380711	0.192688	92.0357
SCO0817	hypothetical protein	Δgbn 24h	WT 24h	-0.0914555	0.176236	0.266418	0.591101	37.6678
SCO0818	ABC transporter ATP-binding protein	Δgbn 24h	WT 24h	-0.277485	0.288596	0.0354893	0.185116	50.9969
SCO0819	transmembrane transport protein	Δgbn 24h	WT 24h	-0.053027	0.154246	0.516245	0.790959	52.7248
SCO0820	hypothetical protein	Δgbn 24h	WT 24h	-0.137694	0.177128	0.166705	0.463099	340.533
SCO0821	threonine dehydratase	Δgbn 24h	WT 24h	-0.0825676	0.127557	0.366374	0.685572	139.276
SCO0822	DNA-binding protein	Δgbn 24h	WT 24h	-0.236185	0.186589	0.0445791	0.213529	105.993
SCO0823	GntR family transcriptional regulator	Δgbn 24h	WT 24h	0.16703	0.179107	0.112907	0.368664	125.115
SCO0824	ABC transporter ATP-binding protein	Δgbn 24h	WT 24h	-0.01271	0.121082	0.872604	0.965118	180.524
SCO0825	transmembrane transport protein	Δgbn 24h	WT 24h	-0.0108932	0.142535	0.896996	0.971266	102.084
SCO0826	hypothetical protein	Δgbn 24h	WT 24h	0.119832	0.152292	0.209971	0.525711	101.559
SCO0827	hypothetical protein	Δgbn 24h	WT 24h	0.0327162	0.167285	0.577688	0.826739	42.6905
SCO0828	alkaline phosphatase	Δgbn 24h	WT 24h	0.275039	0.143219	0.0117884	0.0868084	1091.16
SCO0829	serine protease	Δgbn 24h	WT 24h	0.151235	0.146735	0.136157	0.413946	2256.79
SCO0830	penicillin-binding protein	Δgbn 24h	WT 24h	0.12838	0.185558	0.165606	0.461398	721.88
SCO0831	hypothetical protein	Δgbn 24h	WT 24h	-0.88842	0.392786	0.00127114	0.0162433	1033.65
SCO0832	hypothetical protein	Δgbn 24h	WT 24h	-0.0381849	0.151674	0.637369	0.860781	1496.19
SCO0833	hypothetical protein	Δgbn 24h	WT 24h	-0.310072	0.345923	0.0282	0.157554	1539.96
SCO0834	hypothetical protein	Δgbn 24h	WT 24h	-0.0408029	0.172174	0.453664	0.752473	2314.97
SCO0835	methyltransferase	Δgbn 24h	WT 24h	0.0261065	0.159546	0.705206	0.895573	43.6124
SCO0836	hypothetical protein	Δgbn 24h	WT 24h	0.0261498	0.162191	0.692447	0.889619	26.638
SCO0837	hypothetical protein	Δgbn 24h	WT 24h	0.00341867	0.168067	0.940889	0.985591	32.4498
SCO0838	hypothetical protein	Δgbn 24h	WT 24h	0.0384666	0.13707	0.660156	0.870833	155.034
SCO0839	transmembrane transport protein	Δgbn 24h	WT 24h	0.0406684	0.117397	0.643643	0.863395	213.778
SCO0840	MarR family transcriptional regulator	Δgbn 24h	WT 24h	0.222917	0.154577	0.0405442	0.199773	125.732
SCO0841	oxidoreductase	Δgbn 24h	WT 24h	-0.0529824	0.155245	0.51807	0.79223	169.575
SCO0842	phr	Δgbn 24h	WT 24h	-0.0142677	0.152409	0.885479	0.968486	68.0987
SCO0843	hypothetical protein	Δgbn 24h	WT 24h	0.0291293	0.164963	0.636157	0.85993	110.843
SCO0844	DNA-binding protein	Δgbn 24h	WT 24h	0.0239091	0.169246	0.628719	0.856214	112.874
SCO0845	hypothetical protein	Δgbn 24h	WT 24h	-0.0192136	0.173832	0.539414	0.805755	94.2285
SCO0846	hypothetical protein	Δgbn 24h	WT 24h	0.103326	0.119252	0.254041	0.578228	369.525
SCO0847	lyase	Δgbn 24h	WT 24h	0.230788	0.153551	0.0346344	0.18233	526.903
SCO0848	oxidoreductase	Δgbn 24h	WT 24h	0.0197371	0.111389	0.818873	0.943535	683.351
SCO0849	hypothetical protein	Δgbn 24h	WT 24h	0.0157111	0.173006	0.623592		7.02347
SCO0850	hypothetical protein	Δgbn 24h	WT 24h	0.347181	0.17177	0.00568162	0.0512079	1002.22
SCO0851	PfkB-family carbohydrate kinase	Δgbn 24h	WT 24h	-0.0166908	0.0844858	0.819883	0.944231	772.262
SCO0852	aldolase	Δgbn 24h	WT 24h	0.0312151	0.091028	0.688486	0.887661	328.546
SCO0853	hypothetical protein	Δgbn 24h	WT 24h	0.111942	0.195566	0.16833	0.465079	464.888
SCO0854	hypothetical protein	Δgbn 24h	WT 24h	0.105986	0.138868	0.262335	0.586569	194.003
SCO0855	acetyltransferase	Δgbn 24h	WT 24h	0.418408	0.198444	0.00350327	0.0352042	120.297
SCO0856	hypothetical protein	Δgbn 24h	WT 24h	-0.0638684	0.181727	0.243999		13.4034
SCO0857	TetR family transcriptional regulator	Δgbn 24h	WT 24h	-0.133921	0.107496	0.123594	0.391273	333.272
SCO0858	hypothetical protein	Δgbn 24h	WT 24h	-0.0816883	0.105981	0.33766	0.657689	272.091
SCO0859	hypothetical protein	Δgbn 24h	WT 24h	0.023268	0.167853	0.66181	0.871539	33.2418
SCO0860	cation-transporting ATPase	Δgbn 24h	WT 24h	0.00996767	0.167811	0.834227	0.951011	336.705
SCO0861	hypothetical protein	Δgbn 24h	WT 24h	0.000806704	0.170043	0.985697	0.994802	73.0873
SCO0862	hypothetical protein	Δgbn 24h	WT 24h	0.0459155	0.174622	0.382086	0.699229	123.878
SCO0863	hypothetical protein	Δgbn 24h	WT 24h	0.00496206	0.166202	0.925581	0.980338	375.393
SCO0864	ECF family RNA polymerase sigma factor	Δgbn 24h	WT 24h	-0.0156866	0.173138	0.608925		8.52877
SCO0865	hypothetical protein	Δgbn 24h	WT 24h	0.0324029	0.158086	0.660065	0.870833	88.3477
SCO0866	ECF family RNA polymerase sigma factor	Δgbn 24h	WT 24h	0.0333742	0.171603	0.506657	0.786334	81.9686
SCO0867	hypothetical protein	Δgbn 24h	WT 24h	0.0205621	0.162599	0.745747	0.913903	226.249
SCO0868	regulatory protein	Δgbn 24h	WT 24h	0.0479255	0.159999	0.528203	0.799449	33.8587
SCO0869	anti-sigma factor antagonist	Δgbn 24h	WT 24h	0.260376	0.304343	0.038481	0.19414	32.7276
SCO0870	two-component system response regulator	Δgbn 24h	WT 24h	-0.0657207	0.12566	0.46397	0.760465	174.946
SCO0871	two-component sensor protein	Δgbn 24h	WT 24h	-0.0382325	0.089121	0.613884	0.848138	612.001
SCO0872	hypothetical protein	Δgbn 24h	WT 24h	-0.0944904	0.0863016	0.208734	0.524569	890.293
SCO0873	hypothetical protein	Δgbn 24h	WT 24h	0.00427427	0.172654	0.88692		3.15416
SCO0874	hypothetical protein	Δgbn 24h	WT 24h	0.189201	0.24899	0.0696469	0.278768	35.1931
SCO0875	transcription regulator ArsR	Δgbn 24h	WT 24h	-0.00363292	0.165338	0.945331	0.987588	15.837
SCO0876	hypothetical protein	Δgbn 24h	WT 24h	0.0147672	0.174198	0.543821		4.57931
SCO0877	transcriptional regulator	Δgbn 24h	WT 24h	0.23255	0.0744024	0.000604453	0.0087711	716.05
SCO0878	hydrolase	Δgbn 24h	WT 24h	-0.0352139	0.16419	0.58931	0.834776	189.331
SCO0880	hypothetical protein	Δgbn 24h	WT 24h	0.21839	0.133766	0.0325785	0.175895	219.746
SCO0881	hypothetical protein	Δgbn 24h	WT 24h	0.105441	0.085608	0.159843	0.453031	797.827
SCO0882	hypothetical protein	Δgbn 24h	WT 24h	0.0361623	0.173189	0.445972	0.746419	19.5031
SCO0883	peptide deformylase	Δgbn 24h	WT 24h	-0.000610219	0.0947663	0.992612	0.997055	392.981
SCO0884	udrA	Δgbn 24h	WT 24h	-0.0573142	0.0705879	0.375379	0.692965	1213.9
SCO0885	trxA3, trxC	Δgbn 24h	WT 24h	-0.393444	0.179865	0.00333156	0.0339406	308.245
SCO0886	LacI family transcriptional regulator	Δgbn 24h	WT 24h	-0.0103122	0.116861	0.904874	0.973635	262.527
SCO0887	TetR family transcriptional regulator	Δgbn 24h	WT 24h	-0.142886	0.162176	0.157063	0.448986	142.31
SCO0888	hypothetical protein	Δgbn 24h	WT 24h	-0.897747	0.191625	1.6e-07	6.3e-06	294.086
SCO0889	LysR family transcriptional regulator	Δgbn 24h	WT 24h	-0.120006	0.130324	0.203985	0.517096	170.534
SCO0890	short chain oxidoreductase	Δgbn 24h	WT 24h	0.0192414	0.136605	0.823625	0.945291	132.449
SCO0891	DNA-binding protein	Δgbn 24h	WT 24h	-0.00521943	0.143635	0.948833	0.988382	123.746
SCO0892	hypothetical protein	Δgbn 24h	WT 24h	0.345736	0.330237	0.0214877	0.132699	173.606
SCO0893	hypothetical protein	Δgbn 24h	WT 24h	-0.132483	0.242479	0.0363895	0.187822	108.572
SCO0894	hypothetical protein	Δgbn 24h	WT 24h	0.025383	0.168625	0.594833	0.836877	75.7927
SCO0895	hrdC	Δgbn 24h	WT 24h	-0.0100872	0.15908	0.884507	0.968486	151.404
SCO0896	oxidoreductase	Δgbn 24h	WT 24h	0.0191227	0.169444	0.676821	0.881189	162.439
SCO0897	hypothetical protein	Δgbn 24h	WT 24h	0.0867058	0.190987	0.173761	0.472359	219.026
SCO0898	regulator	Δgbn 24h	WT 24h	-0.0512705	0.123153	0.563612	0.81849	233.606
SCO0899	hydrolase	Δgbn 24h	WT 24h	0.0334749	0.165241	0.639104	0.861554	28.6044
SCO0900	transmembrane efflux protein	Δgbn 24h	WT 24h	0.0629085	0.147932	0.465637	0.76193	97.8705
SCO0901	hypothetical protein	Δgbn 24h	WT 24h	0.890708	0.119876	7.14e-15	8.65e-13	849.764
SCO0902	hypothetical protein	Δgbn 24h	WT 24h	1.70673	0.129703	6.81e-41	1.01e-37	1290.94
SCO0903	hypothetical protein	Δgbn 24h	WT 24h	0.0325052	0.173117	0.465641		11.218
SCO0904	hypothetical protein	Δgbn 24h	WT 24h	0.0328026	0.159393	0.646538	0.864218	48.4337
SCO0905	hypothetical protein	Δgbn 24h	WT 24h	-0.00485784	0.109499	0.955588	0.988586	294.482
SCO0906	hypothetical protein	Δgbn 24h	WT 24h	0.0854408	0.108712	0.322667	0.647985	580.789
SCO0907	dehydrogenase	Δgbn 24h	WT 24h	0.231537	0.10817	0.0104989	0.079927	928.656
SCO0908	hypothetical protein	Δgbn 24h	WT 24h	0.0453108	0.0867241	0.546707	0.808581	446.734
SCO0909	hypothetical protein	Δgbn 24h	WT 24h	0.31656	0.186016	0.0131256	0.0934864	1094.62
SCO0910	egtA	Δgbn 24h	WT 24h	-0.245394	0.176297	0.0356317	0.185596	2390.68
SCO0911	egtB	Δgbn 24h	WT 24h	-0.407757	0.179106	0.0024832	0.0272525	2114.77
SCO0912	egtC	Δgbn 24h	WT 24h	-0.44704	0.159938	0.00054441	0.00807432	947.388
SCO0913	egtD	Δgbn 24h	WT 24h	-0.253126	0.155436	0.0238565	0.141076	1070.15
SCO0914	lipoprotein	Δgbn 24h	WT 24h	-0.0547493	0.141867	0.529748	0.800167	127.718
SCO0915	hypothetical protein	Δgbn 24h	WT 24h	0.0623591	0.149017	0.430066	0.734444	734.176
SCO0916	hypothetical protein	Δgbn 24h	WT 24h	-0.0216616	0.131916	0.772495	0.923692	718.01
SCO0917	oxygenase	Δgbn 24h	WT 24h	-0.0914395	0.165412	0.294194	0.619241	144.898
SCO0918	excinuclease ABC subunit A	Δgbn 24h	WT 24h	-0.0907848	0.107897	0.290131	0.615072	509.632
SCO0919	hypothetical protein	Δgbn 24h	WT 24h	-0.262458	0.299084	0.0405918	0.199874	1896.43
SCO0920	acyltransferase	Δgbn 24h	WT 24h	-0.0179931	0.17203	0.628399	0.856214	21.7956
SCO0921	hypothetical protein	Δgbn 24h	WT 24h	-0.0122726	0.173246	0.671416		4.89961
SCO0922	succinate dehydrogenase/fumarate reductase iron-sulfur subunit	Δgbn 24h	WT 24h	-0.00217643	0.15828	0.972018	0.99127	21.2566
SCO0923	succinate dehydrogenase flavoprotein subunit	Δgbn 24h	WT 24h	-0.0604057	0.15456	0.471349	0.764468	63.9005
SCO0924	cytochrome B subunit	Δgbn 24h	WT 24h	-0.0731352	0.173888	0.323769	0.647985	22.8971
SCO0925	LysR family transcriptional regulator	Δgbn 24h	WT 24h	-0.0726094	0.153343	0.408141	0.7186	58.1973
SCO0926	hypothetical protein	Δgbn 24h	WT 24h	-0.0714675	0.166536	0.368074	0.686636	42.3611
SCO0927	LysR family transcriptional regulator	Δgbn 24h	WT 24h	0.0346571	0.0828069	0.637239	0.860781	838.939
SCO0928	hypothetical protein	Δgbn 24h	WT 24h	0.0742657	0.0528581	0.139833	0.41916	2831.37
SCO0929	hypothetical protein	Δgbn 24h	WT 24h	0.318482	0.0788113	1.19e-05	0.000318625	1178.54
SCO0930	lipoprotein	Δgbn 24h	WT 24h	0.313296	0.115698	0.00135775	0.017084	20075.3
SCO0931	proline-rich protein	Δgbn 24h	WT 24h	0.0533202	0.0774936	0.445969	0.746419	825.164
SCO0932	hypothetical protein	Δgbn 24h	WT 24h	-0.209001	0.101534	0.0143293	0.100129	1840.22
SCO0933	lipoprotein	Δgbn 24h	WT 24h	-0.0229361	0.0827949	0.761787	0.919744	2169.61
SCO0934	hypothetical protein	Δgbn 24h	WT 24h	0.176874	0.197977	0.09923	0.340099	6662.17
SCO0935	hypothetical protein	Δgbn 24h	WT 24h	0.0225886	0.12842	0.79102	0.932706	1676.82
SCO0936	oligosaccharide deacetylase	Δgbn 24h	WT 24h	-0.0191679	0.135429	0.824156	0.945364	676.904
SCO0937	hypothetical protein	Δgbn 24h	WT 24h	0.153735	0.107609	0.0790427	0.300409	329.862
SCO0938	amino acid transporter	Δgbn 24h	WT 24h	0.571428	0.132194	1.51e-06	4.88e-05	487.672
SCO0939	hydrolase	Δgbn 24h	WT 24h	0.0501979	0.1247	0.573628	0.824443	217.537
SCO0940	MarR family regulatory protein	Δgbn 24h	WT 24h	0.126465	0.190625	0.167112	0.463428	103.158
SCO0941	lipoprotein	Δgbn 24h	WT 24h	0.69739	0.295536	0.000991516	0.0133152	476.226
SCO0942	RNA polymerase sigma factor SigL	Δgbn 24h	WT 24h	0.129189	0.179792	0.179817	0.481382	48.6108
SCO0943	hypothetical protein	Δgbn 24h	WT 24h	0.0685409	0.0646231	0.251595	0.575497	1261.85
SCO0944	hypothetical protein	Δgbn 24h	WT 24h	0.351448	0.128835	0.00114144	0.014948	2346.4
SCO0945	formamidopyrimidine-DNA glycosylase	Δgbn 24h	WT 24h	0.338538	0.102713	0.000184205	0.00334285	666.709
SCO0946	regulatory protein	Δgbn 24h	WT 24h	0.280933	0.0988995	0.00111507	0.0148015	1079.27
SCO0947	hypothetical protein	Δgbn 24h	WT 24h	0.0204063	0.154652	0.782272	0.928618	48.1906
SCO0948	alpha-mannosidase	Δgbn 24h	WT 24h	-0.258947	0.149037	0.0199016	0.125743	179.853
SCO0949	hypothetical protein	Δgbn 24h	WT 24h	0.0308856	0.164299	0.628729	0.856214	17.7673
SCO0950	transport system permease	Δgbn 24h	WT 24h	0.0202818	0.168074	0.695777	0.891717	13.8084
SCO0951	transport system permease	Δgbn 24h	WT 24h	0.0283008	0.169351	0.590975	0.835555	14.2916
SCO0952	solute-binding protein	Δgbn 24h	WT 24h	0.770543	0.483144	0.00380404	0.0373626	30.3728
SCO0953	LacI family transcriptional regulator	Δgbn 24h	WT 24h	0.056481	0.133962	0.523702	0.796501	106.114
SCO0954	acetyltransferase	Δgbn 24h	WT 24h	0.0134199	0.103426	0.857794	0.958787	1458.18
SCO0955	hypothetical protein	Δgbn 24h	WT 24h	-0.127815	0.0966574	0.116289	0.375235	2734.4
SCO0956	hypothetical protein	Δgbn 24h	WT 24h	-0.0333965	0.132271	0.702032	0.893491	92.9368
SCO0957	oxidoreductase	Δgbn 24h	WT 24h	0.0292723	0.0829713	0.68916	0.887866	1324.62
SCO0958	hypothetical protein	Δgbn 24h	WT 24h	-0.18925	0.163892	0.0791291	0.300409	1306.88
SCO0959	hypothetical protein	Δgbn 24h	WT 24h	-0.337507	0.306569	0.0222301	0.135248	95.8308
SCO0960	hydrolase	Δgbn 24h	WT 24h	-0.519094	0.389204	0.00839231	0.0677438	52.1777
SCO0961	glgC	Δgbn 24h	WT 24h	-0.586852	0.340871	0.00407557	0.0396081	80.0133
SCO0962	glgA	Δgbn 24h	WT 24h	-0.26522	0.232918	0.0369869	0.189449	131.284
SCO0963	hypothetical protein	Δgbn 24h	WT 24h	-0.0109114	0.156528	0.883168	0.968486	29.1094
SCO0964	hypothetical protein	Δgbn 24h	WT 24h	0.0493615	0.174979	0.368273		10.7193
SCO0965	hypothetical protein	Δgbn 24h	WT 24h	0.0168106	0.164933	0.771302	0.923017	15.749
SCO0966	dehydratase	Δgbn 24h	WT 24h	-0.0218806	0.156398	0.760979	0.919744	27.7713
SCO0967	reductase	Δgbn 24h	WT 24h	0.0552172	0.143139	0.530904	0.80049	73.9995
SCO0968	hypothetical protein	Δgbn 24h	WT 24h	0.030004	0.167219	0.605502	0.843983	17.5569
SCO0969	reductase	Δgbn 24h	WT 24h	-0.0712236	0.17952	0.279086	0.603861	20.9106
SCO0970	dehydrogenase/reductase	Δgbn 24h	WT 24h	0.0575449	0.169072	0.411267	0.721011	26.2212
SCO0971	LysR family transcriptional regulator	Δgbn 24h	WT 24h	0.0811473	0.102403	0.330715	0.653642	458.303
SCO0972	transposase remnant	Δgbn 24h	WT 24h	-0.147812	0.169692	0.148331	0.434579	85.4733
SCO0973	hypothetical protein	Δgbn 24h	WT 24h	-0.0459299	0.127749	0.604431	0.843275	634.475
SCO0974	hypothetical protein	Δgbn 24h	WT 24h	-0.123665	0.0970886	0.129096	0.402144	1010.63
SCO0975	zwf3, gnd3	Δgbn 24h	WT 24h	-0.0763251	0.0829025	0.288418	0.612848	3283.64
SCO0976	hypothetical protein	Δgbn 24h	WT 24h	0.0208515	0.0773227	0.72976	0.904863	1261.68
SCO0977	hypothetical protein	Δgbn 24h	WT 24h	0.153686	0.131519	0.11325	0.369244	354.484
SCO0978	panD	Δgbn 24h	WT 24h	0.226076	0.156433	0.0430042	0.208418	303.162
SCO0979	hypothetical protein	Δgbn 24h	WT 24h	0.0022055	0.169565	0.957999		9.61871
SCO0980	hypothetical protein	Δgbn 24h	WT 24h	0.115146	0.19259	0.182781	0.485444	29.0462
SCO0981	aceR	Δgbn 24h	WT 24h	-0.0633558	0.13308	0.480221	0.770733	134.902
SCO0982	aceA	Δgbn 24h	WT 24h	-0.0239766	0.162248	0.71032	0.897132	24.8579
SCO0983	aceB2	Δgbn 24h	WT 24h	-0.00900362	0.161545	0.865193	0.961383	21.7202
SCO0984	3-hydroxybutyryl-CoA dehydrogenase	Δgbn 24h	WT 24h	0.0929776	0.199751	0.112566		13.054
SCO0985	metE	Δgbn 24h	WT 24h	-0.778084	0.128435	9.81e-11	6.53e-09	3602.79
SCO0986	hypothetical protein	Δgbn 24h	WT 24h	0.170624	0.118559	0.0676476	0.275149	803.136
SCO0987	hypothetical protein	Δgbn 24h	WT 24h	0.0593568	0.156629	0.473614	0.76629	165.585
SCO0988	acetyltransferase	Δgbn 24h	WT 24h	-0.0728642	0.126727	0.422445	0.729867	258.576
SCO0989	hypothetical protein	Δgbn 24h	WT 24h	0.0737483	0.124742	0.41237	0.721937	183.852
SCO0990	hypothetical protein	Δgbn 24h	WT 24h	0.114587	0.11239	0.198083	0.507824	433.965
SCO0991	hypothetical protein	Δgbn 24h	WT 24h	-0.352283	0.167598	0.00474496	0.044759	1903.69
SCO0992	cysteine synthase	Δgbn 24h	WT 24h	-0.489341	0.182726	0.000643989	0.00919353	1394.41
SCO0993	hypothetical protein	Δgbn 24h	WT 24h	-0.531792	0.18896	0.000393237	0.0062731	1540.08
SCO0994	hypothetical protein	Δgbn 24h	WT 24h	-0.519221	0.155933	7.79e-05	0.00164225	972.984
SCO0995	methyltransferase	Δgbn 24h	WT 24h	-0.54251	0.178657	0.000186157	0.00334647	819.529
SCO0996	lipoprotein	Δgbn 24h	WT 24h	-0.159515	0.126949	0.0983672	0.338191	968.754
SCO0997	ftrD	Δgbn 24h	WT 24h	-0.213308	0.132286	0.033785	0.180187	473.084
SCO0998	ftrE	Δgbn 24h	WT 24h	-0.133415	0.158429	0.179071	0.480097	442.095
SCO0999	sodF2	Δgbn 24h	WT 24h	-0.481472	0.485696	0.0112646	0.0842963	1789.06
SCO1000	integrase	Δgbn 24h	WT 24h	0.228113	0.138773	0.028788	0.160232	263.053
SCO1001	hypothetical protein	Δgbn 24h	WT 24h	-0.0603865	0.17558	0.338562	0.658573	15.8461
SCO1002	hypothetical protein	Δgbn 24h	WT 24h	-0.096505	0.189787	0.195669	0.504086	32.1497
SCO1003	TetR family transcriptional regulator	Δgbn 24h	WT 24h	0.184728	0.136481	0.0654777	0.270783	197.593
SCO1004	hypothetical protein	Δgbn 24h	WT 24h	0.101335	0.132224	0.279516	0.604187	110.622
SCO1005	IS110-B	Δgbn 24h	WT 24h	-0.0309097	0.11275	0.707241	0.896155	216.754
SCO1006	hypothetical protein	Δgbn 24h	WT 24h	-0.000756996	0.173273	0.974165		1.84238
SCO1007	oxidoreductase	Δgbn 24h	WT 24h	0.393671	0.442133	0.0170855	0.113586	32.5884
SCO1008	hypothetical protein	Δgbn 24h	WT 24h	0.0680578	0.118274	0.436994	0.740097	168.871
SCO1009	transposase	Δgbn 24h	WT 24h	0.060722	0.13471	0.499473	0.782751	92.9453
SCO1010	integral membrane transport protein	Δgbn 24h	WT 24h	0.0213969	0.150537	0.785961	0.930128	41.1263
SCO1011	hypothetical protein	Δgbn 24h	WT 24h	0.00994364	0.125411	0.908798	0.974318	156.511
SCO1012	oxidoreductase	Δgbn 24h	WT 24h	0.127184	0.116949	0.16155	0.455251	478.75
SCO1013	mut-like protein	Δgbn 24h	WT 24h	0.0600785	0.111724	0.48334	0.772383	920.485
SCO1014	lnt, lnt1	Δgbn 24h	WT 24h	-0.0612226	0.0827689	0.398491	0.712776	433.005
SCO1015	hypothetical protein	Δgbn 24h	WT 24h	0.00150804	0.172294	0.96088		4.28929
SCO1016	hypothetical protein	Δgbn 24h	WT 24h	0.178235	0.144971	0.0808072	0.302812	284.006
SCO1017	lipoprotein	Δgbn 24h	WT 24h	0.115422	0.100268	0.165875	0.461918	908.741
SCO1018	glutamate racemase	Δgbn 24h	WT 24h	0.296783	0.0948344	0.000427089	0.00665502	740.764
SCO1019	hypothetical protein	Δgbn 24h	WT 24h	0.0181471	0.0889944	0.811633	0.940595	559.874
SCO1020	hypothetical protein	Δgbn 24h	WT 24h	0.0151558	0.0852695	0.841469	0.954259	588.138
SCO1021	hypothetical protein	Δgbn 24h	WT 24h	-0.0288465	0.0942215	0.715554	0.899168	1240.47
SCO1022	hypothetical protein	Δgbn 24h	WT 24h	0.1142	0.0968531	0.160751	0.45421	486.595
SCO1023	hypothetical protein	Δgbn 24h	WT 24h	0.031406	0.0779444	0.649615	0.865919	994.639
SCO1024	hypothetical protein	Δgbn 24h	WT 24h	0.00417443	0.0593289	0.939973	0.985471	2454.11
SCO1025	hypothetical protein	Δgbn 24h	WT 24h	0.106614	0.0913304	0.173448	0.471855	840.151
SCO1026	transcriptional regulator	Δgbn 24h	WT 24h	-0.0611358	0.0827939	0.401111	0.714742	945.992
SCO1027	hypothetical protein	Δgbn 24h	WT 24h	0.0918587	0.136736	0.325232	0.649234	150.757
SCO1028	lyase	Δgbn 24h	WT 24h	0.0944735	0.130126	0.307054	0.632637	204.275
SCO1029	hypothetical protein	Δgbn 24h	WT 24h	-0.155427	0.12819	0.105292	0.351638	288.369
SCO1030	hypothetical protein	Δgbn 24h	WT 24h	-0.0353403	0.114426	0.646469	0.864218	5938.18
SCO1031	ABC transporter	Δgbn 24h	WT 24h	-0.0609531	0.126103	0.498402	0.782234	3273.01
SCO1032	ABC transporter ATP-binding protein	Δgbn 24h	WT 24h	-0.0317553	0.171847	0.509967	0.787611	33.3982
SCO1033	hypothetical protein	Δgbn 24h	WT 24h	0.0155912	0.172642	0.64328		9.30048
SCO1034	TetR family transcriptional regulator	Δgbn 24h	WT 24h	-0.0892819	0.14348	0.336901	0.657689	153.31
SCO1035	hypothetical protein	Δgbn 24h	WT 24h	-0.18471	0.221377	0.0855989	0.312677	65.0133
SCO1036	phosphotriesterase-family protein	Δgbn 24h	WT 24h	0.0204016	0.139735	0.803503	0.938332	93.6293
SCO1037	hypothetical protein	Δgbn 24h	WT 24h	-0.00135795	0.153505	0.990744	0.996139	37.9767
SCO1038	hypothetical protein	Δgbn 24h	WT 24h	0.111205	0.133391	0.240672	0.56289	173.034
SCO1039	regulatory protein	Δgbn 24h	WT 24h	0.23437	0.0840633	0.00185032	0.0217966	916.274
SCO1040	DNA repair protein	Δgbn 24h	WT 24h	0.118124	0.221082	0.064061	0.266632	26.7389
SCO1041	hypothetical protein	Δgbn 24h	WT 24h	-0.107858	0.10106	0.196049	0.504749	350.604
SCO1042	hypothetical protein	Δgbn 24h	WT 24h	-0.00399268	0.153762	0.954854	0.988586	32.9116
SCO1043	transcriptional regulator	Δgbn 24h	WT 24h	-0.216967	0.135563	0.0341374	0.180745	176.437
SCO1044	hypothetical protein	Δgbn 24h	WT 24h	-0.00708323	0.147674	0.926983	0.98034	58.9767
SCO1045	metal associated protein	Δgbn 24h	WT 24h	-0.0794389	0.190492	0.161114	0.454368	24.0609
SCO1046	metal transporter ATPase	Δgbn 24h	WT 24h	-0.0426378	0.155871	0.584646	0.831862	101.914
SCO1047	hypothetical protein	Δgbn 24h	WT 24h	-0.151415	0.165606	0.138958	0.418573	252.418
SCO1048	hypothetical protein	Δgbn 24h	WT 24h	-0.102859	0.15244	0.273992	0.598376	117.817
SCO1049	oxidoreductase	Δgbn 24h	WT 24h	-0.0705509	0.186377	0.184574	0.487924	15.2032
SCO1050	DNA protection protein	Δgbn 24h	WT 24h	-0.0499726	0.14382	0.565883	0.819452	1104.87
SCO1051	hypothetical protein	Δgbn 24h	WT 24h	-0.00907809	0.149195	0.91338	0.976169	760.562
SCO1052	regulatory protein	Δgbn 24h	WT 24h	-0.268919	0.427156	0.0273528	0.154219	165.988
SCO1053	hypothetical protein	Δgbn 24h	WT 24h	0.00751599	0.173482	0.755066	0.917235	20.193
SCO1054	aminotransferase	Δgbn 24h	WT 24h	0.198272	0.0866705	0.0094125	0.0735799	525.093
SCO1055	alpha-xylosidase	Δgbn 24h	WT 24h	-0.0140018	0.138595	0.872461	0.965118	83.8517
SCO1056	sugar transport sugar binding protein	Δgbn 24h	WT 24h	-0.0619691	0.175927	0.331592	0.653658	25.6153
SCO1057	sugar transport integral membrane protein	Δgbn 24h	WT 24h	0.230889	0.36757	0.0285872	0.159475	22.0513
SCO1058	sugar transport integral membrane protein	Δgbn 24h	WT 24h	-0.0609719	0.170311	0.388434	0.704803	23.1685
SCO1059	beta-glucosidase	Δgbn 24h	WT 24h	-0.19043	0.252486	0.0683758	0.277181	44.5367
SCO1060	transcriptional repressor	Δgbn 24h	WT 24h	0.0484812	0.133323	0.586658	0.83328	105.788
SCO1061	bifunctional sugar binding protein/sugar hydrolase	Δgbn 24h	WT 24h	-0.0159232	0.160257	0.80743	0.939902	23.5857
SCO1062	hydrolase	Δgbn 24h	WT 24h	-0.0365068	0.169993	0.51334	0.789353	14.9039
SCO1063	sugar transport integral membrane protein	Δgbn 24h	WT 24h	-0.0642556	0.186119	0.154305		9.90784
SCO1064	sugar transport integral membrane protein	Δgbn 24h	WT 24h	-0.00882577	0.167262	0.860357		11.5977
SCO1065	sugar transport sugar binding protein	Δgbn 24h	WT 24h	-0.0938995	0.205822	0.0575867		10.9806
SCO1066	LacI family transcriptional regulator	Δgbn 24h	WT 24h	0.102753	0.163369	0.268898	0.593568	65.2436
SCO1067	integral membrane transport protein	Δgbn 24h	WT 24h	0.00536906	0.16269	0.929858	0.98185	16.7655
SCO1068	hypothetical protein	Δgbn 24h	WT 24h	-0.0816022	0.105122	0.333911	0.655525	278.047
SCO1069	MarR family transcriptional regulator	Δgbn 24h	WT 24h	0.037632	0.124856	0.671786	0.87773	125.739
SCO1070	two component system response regulator	Δgbn 24h	WT 24h	-0.0956394	0.119272	0.289699	0.614452	208.741
SCO1071	two component system sensor kinase	Δgbn 24h	WT 24h	0.0168699	0.104595	0.852678	0.958042	224.385
SCO1072	hypothetical protein	Δgbn 24h	WT 24h	0.0247675	0.149774	0.76197	0.919744	110.399
SCO1073	hydrogenase	Δgbn 24h	WT 24h	-0.168752	0.0848758	0.0245916	0.143366	993.791
SCO1074	hypothetical protein	Δgbn 24h	WT 24h	-0.0301841	0.0726458	0.649296	0.865783	1163.01
SCO1075	hypothetical protein	Δgbn 24h	WT 24h	0.0877615	0.110703	0.31544	0.640067	285.968
SCO1076	hypothetical protein	Δgbn 24h	WT 24h	0.164856	0.154337	0.110959	0.364081	168.096
SCO1077	sugar kinase	Δgbn 24h	WT 24h	-0.0691852	0.141285	0.445101	0.745638	141.599
SCO1078	LacI family transcriptional regulator	Δgbn 24h	WT 24h	0.175228	0.0893612	0.0239094	0.141092	624.78
SCO1079	hypothetical protein	Δgbn 24h	WT 24h	0.00395164	0.113804	0.969889	0.99127	215.942
SCO1080	hypothetical protein	Δgbn 24h	WT 24h	0.637045	0.181372	3.19e-05	0.000755811	243.647
SCO1081	electron transfer flavoprotein subunit alpha	Δgbn 24h	WT 24h	-0.168576	0.0627635	0.00393121	0.0384072	2363.2
SCO1082	electron transfer flavoprotein subunit beta	Δgbn 24h	WT 24h	-0.206951	0.0713689	0.00155096	0.0190288	2397.8
SCO1083	flavin-dependent reductase	Δgbn 24h	WT 24h	-0.00342324	0.119039	0.961815	0.990025	157.025
SCO1084	thioredoxin	Δgbn 24h	WT 24h	0.00439549	0.125563	0.963858	0.990173	196.416
SCO1085	acyltransferase	Δgbn 24h	WT 24h	0.0171001	0.0882209	0.820046	0.944231	1034.79
SCO1086	hypothetical protein	Δgbn 24h	WT 24h	0.0289807	0.103301	0.723493	0.902262	336.925
SCO1087	aldolase	Δgbn 24h	WT 24h	-0.729559	0.191619	9.03e-06	0.000245101	958.891
SCO1088	oxidoreductase	Δgbn 24h	WT 24h	-0.964218	0.340662	0.000199313	0.00357311	1480.64
SCO1089	hypothetical protein	Δgbn 24h	WT 24h	-0.866219	0.490555	0.00241452	0.0265873	2557.8
SCO1090	ugpQ1	Δgbn 24h	WT 24h	-0.247214	0.160591	0.0285108	0.159169	354.971
SCO1091	acetyltransferase	Δgbn 24h	WT 24h	-0.130419	0.117504	0.152732	0.441485	268.578
SCO1092	hypothetical protein	Δgbn 24h	WT 24h	0.0260508	0.145435	0.75314	0.917212	66.5794
SCO1093	hydroxylase	Δgbn 24h	WT 24h	-0.300687	0.204453	0.0210537	0.1305	401.163
SCO1094	TetR family transcriptional regulator	Δgbn 24h	WT 24h	0.0426989	0.106905	0.614814	0.848644	252.314
SCO1095	hypothetical protein	Δgbn 24h	WT 24h	-0.142933	0.161853	0.1572	0.448986	89.2514
SCO1096	hypothetical protein	Δgbn 24h	WT 24h	0.0232128	0.164791	0.698338	0.892403	24.509
SCO1097	hydrolase	Δgbn 24h	WT 24h	0.124088	0.154279	0.205562	0.519247	90.794
SCO1098	MarR family regulatory protein	Δgbn 24h	WT 24h	-0.159458	0.136199	0.106556	0.354834	150.187
SCO1099	hypothetical protein	Δgbn 24h	WT 24h	-0.069501	0.16308	0.394782	0.70975	46.1166
SCO1100	hypothetical protein	Δgbn 24h	WT 24h	-0.658758	0.207788	0.000103505	0.00207178	217.455
SCO1101	hypothetical protein	Δgbn 24h	WT 24h	-0.0205714	0.0893126	0.784876	0.930128	539.753
SCO1102	hypothetical protein	Δgbn 24h	WT 24h	0.0445707	0.100676	0.590407	0.835233	231.582
SCO1103	hydrolase	Δgbn 24h	WT 24h	-0.00125087	0.111555	0.987589	0.995269	260.839
SCO1104	TetR family transcriptional regulator	Δgbn 24h	WT 24h	-0.0943995	0.130501	0.309349	0.635034	207.439
SCO1105	hypothetical protein	Δgbn 24h	WT 24h	-0.153255	0.198345	0.125549	0.394767	337.853
SCO1106	lipoprotein	Δgbn 24h	WT 24h	-0.0280187	0.143602	0.737661	0.909273	123.716
SCO1107	hypothetical protein	Δgbn 24h	WT 24h	0.0255016	0.136651	0.775946	0.925702	356.787
SCO1108	regulatory protein	Δgbn 24h	WT 24h	-0.00306115	0.114934	0.973678	0.991516	227.977
SCO1109	oxidoreductase	Δgbn 24h	WT 24h	0.00950105	0.149638	0.904816	0.973635	54.0032
SCO1110	lyase	Δgbn 24h	WT 24h	0.00216321	0.168882	0.963235		13.402
SCO1111	hypothetical protein	Δgbn 24h	WT 24h	-0.10145	0.147458	0.281653	0.605791	84.3829
SCO1112	oxidoreductase	Δgbn 24h	WT 24h	-0.0387412	0.131628	0.65271	0.867702	237.953
SCO1113	hypothetical protein	Δgbn 24h	WT 24h	0.0216305	0.108082	0.801861	0.937705	1143.57
SCO1114	ung	Δgbn 24h	WT 24h	-0.00710842	0.0844282	0.921263	0.979551	1286.29
SCO1115	hypothetical protein	Δgbn 24h	WT 24h	-0.0337048	0.0888982	0.656343	0.869863	773.304
SCO1116	hypothetical protein	Δgbn 24h	WT 24h	-0.0516512	0.057289	0.338037	0.658076	3295.48
SCO1117	hypothetical protein	Δgbn 24h	WT 24h	0.155419	0.108753	0.0782978	0.299474	617.846
SCO1118	hypothetical protein	Δgbn 24h	WT 24h	-0.113509	0.20775	0.117189	0.376985	358.066
SCO1119	transcription regulator AsnC	Δgbn 24h	WT 24h	-0.123865	0.185587	0.179273	0.48037	39.7652
SCO1120	hydrolase	Δgbn 24h	WT 24h	0.0273267	0.119143	0.756465	0.917324	162.873
SCO1121	hypothetical protein	Δgbn 24h	WT 24h	0.493743	0.090029	4.75e-09	2.29e-07	2414.02
SCO1122	regulatory protein	Δgbn 24h	WT 24h	0.308245	0.10383	0.000636826	0.0091155	1100.67
SCO1123	hypothetical protein	Δgbn 24h	WT 24h	-0.0391734	0.0839952	0.593682	0.836877	692.326
SCO1124	hypothetical protein	Δgbn 24h	WT 24h	0.15522	0.122662	0.0976506	0.337032	456.339
SCO1125	hypothetical protein	Δgbn 24h	WT 24h	0.148013	0.169267	0.146648	0.431702	259.619
SCO1126	hypothetical protein	Δgbn 24h	WT 24h	-0.0688636	0.136467	0.447534	0.747755	323.231
SCO1127	oxidoreductase	Δgbn 24h	WT 24h	0.150834	0.21305	0.114283	0.370888	654.488
SCO1128	hypothetical protein	Δgbn 24h	WT 24h	0.0692991	0.176895	0.301047	0.627591	268.191
SCO1129	deacetylase	Δgbn 24h	WT 24h	0.186376	0.23661	0.0768892	0.296561	249.271
SCO1130	hypothetical protein	Δgbn 24h	WT 24h	-0.0793456	0.140236	0.390024	0.706232	294.295
SCO1131	hypothetical protein	Δgbn 24h	WT 24h	-0.100953	0.138255	0.284084	0.607659	142.757
SCO1132	oxidoreductase	Δgbn 24h	WT 24h	-0.112143	0.115986	0.216312	0.535573	321.281
SCO1133	oxidoreductase, molybdopterin binding subunit	Δgbn 24h	WT 24h	-0.019509	0.128455	0.8223	0.944755	109.672
SCO1134	oxidoreductase, iron-sulfur binding subunit	Δgbn 24h	WT 24h	0.0767579	0.146435	0.398979	0.71307	102.43
SCO1135	TetR family transcriptional regulator	Δgbn 24h	WT 24h	-0.0948827	0.114136	0.287673	0.611919	190.808
SCO1136	two component system response regulator	Δgbn 24h	WT 24h	-0.0414136	0.14573	0.624326	0.85384	54.2697
SCO1137	two component system histidine kinase	Δgbn 24h	WT 24h	-0.00375476	0.141961	0.962795	0.990166	54.6502
SCO1138	hypothetical protein	Δgbn 24h	WT 24h	-0.00715654	0.161611	0.908028	0.974309	22.7128
SCO1139	hypothetical protein	Δgbn 24h	WT 24h	-0.0606303	0.174171	0.353076	0.672234	21.5254
SCO1140	hypothetical protein	Δgbn 24h	WT 24h	-0.00776995	0.125596	0.942763	0.986855	137.737
SCO1141	hypothetical protein	Δgbn 24h	WT 24h	-0.115666	0.148337	0.230928	0.55266	135.704
SCO1142	oxidoreductase	Δgbn 24h	WT 24h	-0.0122577	0.154416	0.862501	0.961315	279.496
SCO1143	hypothetical protein	Δgbn 24h	WT 24h	0.334755	0.193691	0.0110189	0.0827086	1399.56
SCO1144	ABC transporter ATP-binding protein	Δgbn 24h	WT 24h	0.0445088	0.105984	0.594594	0.836877	454.863
SCO1145	MarR family regulatory protein	Δgbn 24h	WT 24h	-0.0200191	0.106523	0.810235	0.940595	231.903
SCO1146	lipoprotein	Δgbn 24h	WT 24h	0.0256271	0.083836	0.728726	0.904103	418.935
SCO1147	ABC transporter transmembrane subunit	Δgbn 24h	WT 24h	0.133038	0.127461	0.160171	0.453334	430.279
SCO1148	ABC transporter	Δgbn 24h	WT 24h	0.0281773	0.102131	0.739886	0.910951	337.699
SCO1149	hypothetical protein	Δgbn 24h	WT 24h	0.415471	0.129909	0.000178055	0.00324719	1094.03
SCO1150	rpmE2	Δgbn 24h	WT 24h	1.22432	0.127021	3.3e-23	9.03e-21	455.091
SCO1151	hypothetical protein	Δgbn 24h	WT 24h	1.54102	0.0938681	1.05e-61	2.58e-58	1083.36
SCO1152	helicase	Δgbn 24h	WT 24h	0.219696	0.0746365	0.00126295	0.0162062	1351.58
SCO1153	acyl-CoA thioesterase II	Δgbn 24h	WT 24h	0.197676	0.0958233	0.0161084	0.108555	406.82
SCO1154	hypothetical protein	Δgbn 24h	WT 24h	0.10296	0.0972921	0.19992	0.511113	612.688
SCO1155	hypothetical protein	Δgbn 24h	WT 24h	-0.102309	0.115352	0.250988	0.575357	267.384
SCO1156	hypothetical protein	Δgbn 24h	WT 24h	-0.0402261	0.108485	0.631817	0.856729	812.525
SCO1157	cvnD3	Δgbn 24h	WT 24h	-0.0428579	0.104626	0.611101	0.847739	484.574
SCO1158	cvnC3	Δgbn 24h	WT 24h	-0.0608092	0.118193	0.488373	0.777398	257.751
SCO1159	cvnB3	Δgbn 24h	WT 24h	-0.0731254	0.122755	0.40841	0.718702	226.018
SCO1160	cvnA3	Δgbn 24h	WT 24h	-0.113552	0.114354	0.199733	0.510931	1671.33
SCO1161	hypothetical protein	Δgbn 24h	WT 24h	-0.149742	0.125088	0.114261	0.370888	522.674
SCO1162	methyltransferase	Δgbn 24h	WT 24h	0.0719578	0.127682	0.428645	0.734014	185.059
SCO1163	hypothetical protein	Δgbn 24h	WT 24h	0.0597583	0.0897216	0.438618	0.741359	497.441
SCO1164	hypothetical protein	Δgbn 24h	WT 24h	-0.0593586	0.160223	0.45809	0.75605	38.9357
SCO1165	hypothetical protein	Δgbn 24h	WT 24h	-0.0721913	0.0810038	0.313085	0.638153	848.704
SCO1166	hypothetical protein	Δgbn 24h	WT 24h	0.0647114	0.101848	0.439276	0.741428	279.008
SCO1167	helicase	Δgbn 24h	WT 24h	-0.203913	0.153671	0.0563088	0.245678	190.928
SCO1168	hypothetical protein	Δgbn 24h	WT 24h	-0.670555	0.14517	2.92e-07	1.09e-05	168.402
SCO1169	xylA	Δgbn 24h	WT 24h	-1.83111	0.165235	7.75e-30	6.18e-27	1442.65
SCO1170	xylB	Δgbn 24h	WT 24h	-0.832631	0.112041	7.29e-15	8.68e-13	534.46
SCO1171	xylose repressor	Δgbn 24h	WT 24h	-0.245076	0.120288	0.0116332	0.0862675	317.469
SCO1172	amidase	Δgbn 24h	WT 24h	-0.0445855	0.102708	0.608376	0.846368	1692.1
SCO1173	transcriptional regulator	Δgbn 24h	WT 24h	-0.29857	0.0967184	0.000458295	0.0070308	1404.68
SCO1174	thcA	Δgbn 24h	WT 24h	-0.15879	0.256147	0.0559364	0.244755	1008.6
SCO1175	hypothetical protein	Δgbn 24h	WT 24h	-0.237543	0.32422	0.0387116	0.194506	79.2351
SCO1176	dihydroxy-acid dehydratase	Δgbn 24h	WT 24h	-1.53359	0.28542	3.67e-09	1.86e-07	212.379
SCO1177	gntR-famly transcriptional regulator	Δgbn 24h	WT 24h	-2.49484	0.305216	1.37e-17	2.3e-15	174.272
SCO1178	hypothetical protein	Δgbn 24h	WT 24h	-3.0408	0.446239	4.09e-13	3.82e-11	254.878
SCO1179	hypothetical protein	Δgbn 24h	WT 24h	-0.0203452	0.130499	0.817828	0.943345	103.059
SCO1180	DNA polymerase III subunit beta	Δgbn 24h	WT 24h	-0.112776	0.176039	0.218844	0.538435	40.5818
SCO1181	hypothetical protein	Δgbn 24h	WT 24h	0.701548	0.113246	4.63e-11	3.22e-09	479.759
SCO1182	hypothetical protein	Δgbn 24h	WT 24h	0.489566	0.131508	2.06e-05	0.000510462	1086.48
SCO1183	hypothetical protein	Δgbn 24h	WT 24h	0.378767	0.172354	0.00350214	0.0352042	210.441
SCO1184	hypothetical protein	Δgbn 24h	WT 24h	0.350649	0.144523	0.00232715	0.0258861	472.175
SCO1185	hypothetical protein	Δgbn 24h	WT 24h	0.266138	0.175776	0.0253931	0.146641	181.623
SCO1186	LacI family transcriptional regulator	Δgbn 24h	WT 24h	0.191039	0.117139	0.0410626	0.201387	221.263
SCO1187	celB	Δgbn 24h	WT 24h	0.0193591	0.154979	0.793897	0.934309	74.817
SCO1188	celS2	Δgbn 24h	WT 24h	-0.0270036	0.161028	0.686035	0.887089	43.0318
SCO1189	hypothetical protein	Δgbn 24h	WT 24h	0.0329026	0.106046	0.697765	0.892135	182.059
SCO1190	export protein	Δgbn 24h	WT 24h	0.0287039	0.121215	0.745677	0.913903	173.815
SCO1191	MarR family transcriptional regulator	Δgbn 24h	WT 24h	0.0383335	0.13712	0.660258	0.870833	91.5424
SCO1192	hypothetical protein	Δgbn 24h	WT 24h	-0.481604	0.332616	0.00814772	0.0664651	71.7907
SCO1193	TetR family transcriptional regulator	Δgbn 24h	WT 24h	-0.105739	0.15778	0.262847	0.586917	106.196
SCO1194	export protein	Δgbn 24h	WT 24h	-0.102087	0.135807	0.284334	0.608018	825.453
SCO1195	hypothetical protein	Δgbn 24h	WT 24h	-0.0978968	0.158181	0.289631	0.614452	246.07
SCO1196	hypothetical protein	Δgbn 24h	WT 24h	-0.037473	0.116104	0.667775	0.875425	330.807
SCO1197	acyl-CoA dehydrogenase	Δgbn 24h	WT 24h	-0.344281	0.209536	0.0113814	0.084998	472.767
SCO1198	acyl-CoA dehydrogenase	Δgbn 24h	WT 24h	-0.32092	0.190596	0.012831	0.0921786	649.455
SCO1199	oxidoreductase	Δgbn 24h	WT 24h	-0.160877	0.142922	0.109284	0.360829	626.076
SCO1200	regulatory protein	Δgbn 24h	WT 24h	0.0198204	0.128711	0.819802	0.944231	636.252
SCO1201	reductase	Δgbn 24h	WT 24h	0.0204343	0.159761	0.764218	0.920422	505.049
SCO1202	ATP-dependent DNA ligase	Δgbn 24h	WT 24h	-0.0246426	0.10913	0.774201	0.924834	726.241
SCO1203	MutT-like protein	Δgbn 24h	WT 24h	-0.00496319	0.151159	0.943649	0.987083	124.78
SCO1204	succinic semialdehyde dehydrogenase	Δgbn 24h	WT 24h	-0.0734592	0.135473	0.427881	0.733255	1790.26
SCO1205	hypothetical protein	Δgbn 24h	WT 24h	0.0953348	0.108468	0.270006	0.594634	383.68
SCO1206	rppA	Δgbn 24h	WT 24h	0.0255511	0.105109	0.73649	0.908587	2824.26
SCO1207	cytochrome P450	Δgbn 24h	WT 24h	0.443023	0.24682	0.00492627	0.0459412	2395.43
SCO1208	hypothetical protein	Δgbn 24h	WT 24h	-0.117689	0.18991	0.188679	0.4937	685.753
SCO1209	acyl-CoA dehydrogenase	Δgbn 24h	WT 24h	-0.0648212	0.131459	0.474388	0.766596	223.099
SCO1210	transcriptional regulator	Δgbn 24h	WT 24h	-0.125878	0.0975644	0.124222	0.392052	330.053
SCO1211	polypeptide deformylase	Δgbn 24h	WT 24h	0.0197629	0.108269	0.81749	0.943345	172.807
SCO1212	ligase	Δgbn 24h	WT 24h	-0.0868867	0.0606088	0.12527	0.394254	2456.58
SCO1213	hypothetical protein	Δgbn 24h	WT 24h	0.00863146	0.0777924	0.901982	0.972708	1225.58
SCO1214	pfkA3	Δgbn 24h	WT 24h	-0.153165	0.102888	0.0695585	0.278768	3562.32
SCO1215	hypothetical protein	Δgbn 24h	WT 24h	-0.0781147	0.0895715	0.310017	0.635793	537.55
SCO1216	hypothetical protein	Δgbn 24h	WT 24h	-0.0704068	0.142572	0.435303	0.738648	94.475
SCO1217	sensor kinase	Δgbn 24h	WT 24h	0.0219714	0.123394	0.80264	0.938171	142.547
SCO1218	transmembrane transport protein	Δgbn 24h	WT 24h	-0.0680424	0.133844	0.461232	0.758318	113.545
SCO1219	hypothetical protein	Δgbn 24h	WT 24h	0.107076	0.197084	0.162105	0.456292	23.0347
SCO1220	regulatory protein	Δgbn 24h	WT 24h	0.0956673	0.152449	0.304843	0.6305	73.1453
SCO1221	transcription regulator AsnC	Δgbn 24h	WT 24h	0.0626772	0.154372	0.460917	0.758318	66.5741
SCO1222	hypothetical protein	Δgbn 24h	WT 24h	-0.245109	0.151523	0.0259712	0.1487	245.511
SCO1223	rocD	Δgbn 24h	WT 24h	-0.136318	0.116567	0.133778	0.410336	348.094
SCO1224	sugar-phosphate isomerase	Δgbn 24h	WT 24h	0.121992	0.13975	0.211029	0.527465	145.42
SCO1225	osmoprotectant transporter	Δgbn 24h	WT 24h	-0.0902926	0.118822	0.317447	0.643092	1319.21
SCO1226	hypothetical protein	Δgbn 24h	WT 24h	0.0869155	0.170669	0.298765	0.624945	48.1201
SCO1227	DNA-binding protein	Δgbn 24h	WT 24h	0.0809546	0.112715	0.357459	0.676798	242.852
SCO1228	acyltransferase	Δgbn 24h	WT 24h	0.357093	0.119822	0.000471895	0.00715692	297.725
SCO1229	reductase	Δgbn 24h	WT 24h	-0.0299304	0.104407	0.718981	0.900067	305.179
SCO1230	tripeptidylaminopeptidase	Δgbn 24h	WT 24h	-0.0317211	0.0942544	0.689026	0.887848	670.886
SCO1231	ureD	Δgbn 24h	WT 24h	-0.134968	0.137038	0.162306	0.456508	173.084
SCO1232	ureG	Δgbn 24h	WT 24h	-0.105155	0.143872	0.268094	0.593568	200.721
SCO1233	ureF	Δgbn 24h	WT 24h	-0.187422	0.133661	0.060645	0.256213	238.786
SCO1234	ureC	Δgbn 24h	WT 24h	-0.058057	0.0815486	0.419432	0.72653	1473.76
SCO1235	ureB	Δgbn 24h	WT 24h	-0.199614	0.148625	0.0577471	0.248429	249.641
SCO1236	ureA	Δgbn 24h	WT 24h	-0.0683609	0.110059	0.42519	0.731793	393.136
SCO1237	hypothetical protein	Δgbn 24h	WT 24h	0.0840859	0.134081	0.356843	0.676327	136.079
SCO1238	ATP-dependent Clp protease	Δgbn 24h	WT 24h	-0.0591135	0.156542	0.472948	0.765547	53.6866
SCO1239	hypothetical protein	Δgbn 24h	WT 24h	-0.346875	0.289197	0.0199803	0.126132	42.5785
SCO1240	hypothetical protein	Δgbn 24h	WT 24h	0.0749226	0.0973792	0.361481	0.680784	2544.03
SCO1241	hypothetical protein	Δgbn 24h	WT 24h	-0.0515882	0.0871138	0.494955	0.780988	1499.62
SCO1242	DNA-binding protein	Δgbn 24h	WT 24h	-0.122989	0.109718	0.159076	0.452184	518.14
SCO1243	bioF	Δgbn 24h	WT 24h	-0.237263	0.0901368	0.00279317	0.0298127	679.326
SCO1244	bioB	Δgbn 24h	WT 24h	-0.31445	0.100439	0.000360521	0.00587817	834.889
SCO1245	bioA	Δgbn 24h	WT 24h	-0.330182	0.101128	0.000204318	0.00364516	599.238
SCO1246	bioD	Δgbn 24h	WT 24h	-0.201413	0.152206	0.0577099	0.248429	279.295
SCO1247	hypothetical protein	Δgbn 24h	WT 24h	-0.0556991	0.102089	0.503345	0.784221	405.762
SCO1248	hypothetical protein	Δgbn 24h	WT 24h	0.0740237	0.144659	0.412602	0.722047	107.391
SCO1249	hypothetical protein	Δgbn 24h	WT 24h	-0.0511593	0.126593	0.56689	0.820186	161.205
SCO1250	acetyltransferase	Δgbn 24h	WT 24h	-0.0968681	0.135308	0.297468	0.62433	146.383
SCO1251	hypothetical protein	Δgbn 24h	WT 24h	-0.0348611	0.0972089	0.666756	0.874873	998.757
SCO1252	hypothetical protein	Δgbn 24h	WT 24h	0.118098	0.14418	0.22238	0.541238	362.863
SCO1253	hypothetical protein	Δgbn 24h	WT 24h	0.046353	0.122485	0.60147	0.842012	183.495
SCO1254	purB	Δgbn 24h	WT 24h	-0.0891306	0.0856493	0.232136	0.553976	1520.82
SCO1255	mug	Δgbn 24h	WT 24h	-0.078589	0.0960387	0.326143	0.649822	292.668
SCO1256	hypothetical protein	Δgbn 24h	WT 24h	0.0216232	0.107852	0.791993	0.933258	204.194
SCO1257	ABC transporter	Δgbn 24h	WT 24h	0.0101068	0.149297	0.897427	0.971302	37.54
SCO1258	ABC transporter ATP-binding protein	Δgbn 24h	WT 24h	0.11925	0.154361	0.217778	0.536885	83.0831
SCO1259	two-component system sensor kinase	Δgbn 24h	WT 24h	-0.0996764	0.135302	0.290488	0.615476	142.476
SCO1260	two-component system response regulator	Δgbn 24h	WT 24h	0.0149381	0.110403	0.853905	0.958256	162.67
SCO1261	transcriptional regulator	Δgbn 24h	WT 24h	0.0555697	0.0728708	0.380941	0.698865	795.046
SCO1262	GntR family transcriptional regulator	Δgbn 24h	WT 24h	0.000662913	0.0684303	0.989175	0.995736	2635.27
SCO1263	ECF-sigma factor	Δgbn 24h	WT 24h	-0.0339005	0.128369	0.700395	0.892994	159.256
SCO1264	hydrolase	Δgbn 24h	WT 24h	0.0394559	0.165988	0.544152	0.806779	28.6012
SCO1265	lipase	Δgbn 24h	WT 24h	-0.0578791	0.172423	0.380028	0.697882	21.2636
SCO1266	fabF2	Δgbn 24h	WT 24h	0.0687261	0.18272	0.238109	0.559729	14.2427
SCO1267	acyl carrier protein	Δgbn 24h	WT 24h	0.00935871	0.174456	0.601818		1.99906
SCO1268	acyltransferase	Δgbn 24h	WT 24h	-0.0117198	0.161557	0.851415	0.957744	18.6677
SCO1269	pyruvate dehydrogenase subunit beta	Δgbn 24h	WT 24h	0.016722	0.155909	0.818241	0.943345	32.6508
SCO1270	pyruvate dehydrogenase subunit alpha	Δgbn 24h	WT 24h	0.104182	0.20471	0.117542	0.377628	18.791
SCO1271	fabH3	Δgbn 24h	WT 24h	-0.0488621	0.171307	0.435181	0.738648	22.3553
SCO1272	acyl carrier protein	Δgbn 24h	WT 24h	0.010458	0.172925	0.722969		5.44261
SCO1273	reductase	Δgbn 24h	WT 24h	0.00856877	0.162849	0.886731	0.968486	25.9515
SCO1274	hypothetical protein	Δgbn 24h	WT 24h	0.0719094	0.184864	0.214858		11.4649
SCO1275	halogenase	Δgbn 24h	WT 24h	-0.0490022	0.154806	0.54357	0.806452	34.2674
SCO1276	sigJ	Δgbn 24h	WT 24h	0.000602226	0.157901	0.992268	0.997055	62.391
SCO1277	hypothetical protein	Δgbn 24h	WT 24h	-0.00233128	0.143438	0.979518	0.992826	95.7889
SCO1278	ATP/GTP-binding protein	Δgbn 24h	WT 24h	-0.218546	0.27486	0.0547324	0.242795	59.6154
SCO1279	hypothetical protein	Δgbn 24h	WT 24h	-0.0666113	0.177135	0.308785	0.634593	18.6779
SCO1280	hypothetical protein	Δgbn 24h	WT 24h	0.0243418	0.169947	0.616807		9.10926
SCO1281	oxidoreductase	Δgbn 24h	WT 24h	0.0318626	0.175021	0.394074		6.97097
SCO1282	oxidoreductase	Δgbn 24h	WT 24h	0.0109892	0.172499	0.72894		4.75929
SCO1283	hypothetical protein	Δgbn 24h	WT 24h	0.00124398	0.17241	0.969067		4.59392
SCO1284	aminotransferase	Δgbn 24h	WT 24h	0.0356979	0.154894	0.644765	0.863975	32.8487
SCO1285	ketoreductase	Δgbn 24h	WT 24h	0.120432	0.215198	0.0977079	0.337072	19.1371
SCO1286	oxidoreductase	Δgbn 24h	WT 24h	0.0150659	0.166908	0.776975		12.7139
SCO1287	hypothetical protein	Δgbn 24h	WT 24h	0.110275	0.220124	0.0368819		8.82786
SCO1288	hypothetical protein	Δgbn 24h	WT 24h	0.0745302	0.194038	0.0661055		8.88824
SCO1289	GntR family transcriptional regulator	Δgbn 24h	WT 24h	0.150578	0.113095	0.0939382	0.329297	690.319
SCO1290	alkaline phosphatase	Δgbn 24h	WT 24h	0.220227	0.124281	0.0244472	0.142854	211.81
SCO1291	hypothetical protein	Δgbn 24h	WT 24h	0.148317	0.173932	0.148182	0.434487	317.115
SCO1292	hypothetical protein	Δgbn 24h	WT 24h	0.191747	0.151527	0.068801	0.277534	399.444
SCO1293	hypothetical protein	Δgbn 24h	WT 24h	-0.0263035	0.156927	0.717508	0.899671	643.654
SCO1294	cystathionine gamma-synthase	Δgbn 24h	WT 24h	-0.176589	0.238901	0.0795119	0.300704	190.492
SCO1295	transcription regulator AsnC	Δgbn 24h	WT 24h	-0.26464	0.303866	0.0377458	0.191872	45.6937
SCO1296	hypothetical protein	Δgbn 24h	WT 24h	-0.193448	0.111067	0.0333863	0.178949	1182.56
SCO1297	hypothetical protein	Δgbn 24h	WT 24h	-0.128699	0.118508	0.158853	0.451785	270.819
SCO1298	hypothetical protein	Δgbn 24h	WT 24h	-0.0638587	0.15223	0.460377	0.758159	44.038
SCO1299	transcriptional regulator	Δgbn 24h	WT 24h	0.0414544	0.134958	0.63889	0.861554	83.5049
SCO1300	exonuclease	Δgbn 24h	WT 24h	0.0770224	0.105006	0.36339	0.682778	483.051
SCO1301	exonuclease	Δgbn 24h	WT 24h	-0.0316767	0.0914063	0.679976	0.883374	275.46
SCO1302	hypothetical protein	Δgbn 24h	WT 24h	0.0985238	0.122476	0.279284	0.603861	187.95
SCO1303	hypothetical protein	Δgbn 24h	WT 24h	-0.177217	0.145006	0.0830823	0.306669	300.496
SCO1304	hypothetical protein	Δgbn 24h	WT 24h	-0.0886608	0.123539	0.331852	0.653791	287.356
SCO1305	hypothetical protein	Δgbn 24h	WT 24h	-0.0380465	0.105692	0.651421	0.867543	231.929
SCO1306	hypothetical protein	Δgbn 24h	WT 24h	-0.0696787	0.150141	0.429868	0.734444	94.9652
SCO1307	hypothetical protein	Δgbn 24h	WT 24h	0.521079	0.170608	0.000205488	0.00365455	548.434
SCO1308	4-hydroxybenzoate 3-monooxygenase	Δgbn 24h	WT 24h	-0.0618054	0.098978	0.447472	0.747755	283.845
SCO1309	regulatory protein	Δgbn 24h	WT 24h	-0.0928344	0.162548	0.30182	0.628665	43.2976
SCO1310	cation efflux system protein	Δgbn 24h	WT 24h	-0.00502589	0.109643	0.9523	0.988586	193.847
SCO1311	hypothetical protein	Δgbn 24h	WT 24h	0.0122514	0.106067	0.885419	0.968486	262.394
SCO1312	transcriptional regulator	Δgbn 24h	WT 24h	0.0567404	0.118724	0.522619	0.796117	158.875
SCO1313	hypothetical protein	Δgbn 24h	WT 24h	0.173475	0.203684	0.101893	0.345698	96.6847
SCO1314	sugar acetyltransferase	Δgbn 24h	WT 24h	0.560831	0.114412	9.47e-08	3.86e-06	360.413
SCO1315	siderophore binding protein	Δgbn 24h	WT 24h	0.226505	0.122944	0.020268	0.127519	342.575
SCO1316	hypothetical protein	Δgbn 24h	WT 24h	0.122	0.0868274	0.106821	0.355235	811.201
SCO1317	hypothetical protein	Δgbn 24h	WT 24h	0.0373939	0.153942	0.634682	0.858564	50.4295
SCO1318	hypothetical protein	Δgbn 24h	WT 24h	0.10242	0.1246	0.262357	0.586569	163.994
SCO1319	hypothetical protein	Δgbn 24h	WT 24h	-0.0412047	0.0864573	0.580737	0.829175	507.342
SCO1320	hypothetical protein	Δgbn 24h	WT 24h	0.354818	0.206892	0.0100706	0.0774003	1519.07
SCO1321	tuf3	Δgbn 24h	WT 24h	0.145126	0.228703	0.0770272	0.296686	5139.04
SCO1322	hypothetical protein	Δgbn 24h	WT 24h	0.311705	0.209391	0.0186469	0.120456	488.585
SCO1323	hypothetical protein	Δgbn 24h	WT 24h	-0.0212153	0.0993429	0.792677	0.933469	329.077
SCO1324	3-ketoacyl-CoA thiolase	Δgbn 24h	WT 24h	0.0292365	0.102433	0.726218	0.903242	200.261
SCO1325	hypothetical protein	Δgbn 24h	WT 24h	0.0434225	0.132681	0.62484	0.853923	82.2902
SCO1326	UDP pyrophosphate phosphatase	Δgbn 24h	WT 24h	0.103282	0.124423	0.262865	0.586917	232.259
SCO1327	hypothetical protein	Δgbn 24h	WT 24h	0.0501864	0.114131	0.564883	0.819207	440.127
SCO1328	hypothetical protein	Δgbn 24h	WT 24h	0.464745	0.207921	0.00220573	0.0248725	110.59
SCO1329	hypothetical protein	Δgbn 24h	WT 24h	0.111622	0.195559	0.169108	0.465453	32.8035
SCO1330	fatty acid CoA ligase	Δgbn 24h	WT 24h	0.628939	0.245968	0.000650655	0.00922556	56.383
SCO1331	multidomain-containing protein family	Δgbn 24h	WT 24h	0.142413	0.0931561	0.0733373	0.287205	940.338
SCO1332	hypothetical protein	Δgbn 24h	WT 24h	-0.0554874	0.140267	0.530423	0.800349	60.7158
SCO1333	hypothetical protein	Δgbn 24h	WT 24h	0.139909	0.127242	0.14013	0.419484	268.749
SCO1334	hypothetical protein	Δgbn 24h	WT 24h	-0.00605494	0.110796	0.94551	0.987588	381.641
SCO1335	oxidoreductase	Δgbn 24h	WT 24h	-0.0161922	0.118654	0.846597	0.955833	292.788
SCO1336	lnt2	Δgbn 24h	WT 24h	0.418483	0.102102	5.65e-06	0.000163127	769.618
SCO1337	oxidoreductase	Δgbn 24h	WT 24h	0.021483	0.104346	0.79985	0.936688	349.022
SCO1338	monooxygenase	Δgbn 24h	WT 24h	-0.0592025	0.141817	0.504343	0.784723	106.289
SCO1339	hypothetical protein	Δgbn 24h	WT 24h	-0.00841006	0.143389	0.918131	0.978122	49.2924
SCO1340	hypothetical protein	Δgbn 24h	WT 24h	0.134074	0.0902821	0.0850185	0.312101	1010.52
SCO1341	lipoprotein	Δgbn 24h	WT 24h	-0.0241307	0.124405	0.782364	0.928618	512.431
SCO1342	hypothetical protein	Δgbn 24h	WT 24h	0.00943247	0.0894222	0.903671	0.973481	452.917
SCO1343	ung	Δgbn 24h	WT 24h	-0.0228654	0.0886312	0.762628	0.919892	476.834
SCO1344	solute binding transport lipoprotein	Δgbn 24h	WT 24h	-1.04306	0.137201	1.74e-15	2.22e-13	261.346
SCO1345	fabG2	Δgbn 24h	WT 24h	-0.0933273	0.111789	0.289155	0.613707	296.909
SCO1346	fabG3	Δgbn 24h	WT 24h	-0.181587	0.104379	0.0359481	0.186531	382.327
SCO1347	hypothetical protein	Δgbn 24h	WT 24h	-0.175014	0.14346	0.0844221	0.310838	4228.8
SCO1348	hypothetical protein	Δgbn 24h	WT 24h	-0.143759	0.140872	0.147899	0.434456	731.977
SCO1349	hypothetical protein	Δgbn 24h	WT 24h	0.00259044	0.0929024	0.97727	0.991772	538.364
SCO1350	hypothetical protein	Δgbn 24h	WT 24h	0.0436371	0.176212	0.342644		8.91525
SCO1351	large transcriptional regulator	Δgbn 24h	WT 24h	-0.0432533	0.135638	0.621411	0.852166	105.945
SCO1352	pepP	Δgbn 24h	WT 24h	-0.0832842	0.0997064	0.312075	0.637386	371.07
SCO1353	transcriptional regulator	Δgbn 24h	WT 24h	-0.0576907	0.154082	0.485891	0.774926	62.6648
SCO1354	hypothetical protein	Δgbn 24h	WT 24h	-0.0297775	0.163821	0.641692	0.862662	17.588
SCO1355	serine protease	Δgbn 24h	WT 24h	0.0422753	0.167278	0.510145	0.787611	20.122
SCO1356	iron sulfur protein	Δgbn 24h	WT 24h	0.513799	0.107564	1.67e-07	6.48e-06	6097.9
SCO1357	hypothetical protein	Δgbn 24h	WT 24h	0.367966	0.108606	0.000115986	0.00227233	5638.24
SCO1358	LysR family transcriptional regulator	Δgbn 24h	WT 24h	0.514638	0.137153	1.69e-05	0.000431305	1281.93
SCO1359	hypothetical protein	Δgbn 24h	WT 24h	0.143861	0.157264	0.154775	0.445333	160.037
SCO1360	GntR family transcriptional regulator	Δgbn 24h	WT 24h	-0.347701	0.146823	0.00271365	0.0292194	232.149
SCO1361	hypothetical protein	Δgbn 24h	WT 24h	-0.0549831	0.110335	0.524593	0.797088	513.184
SCO1362	hypothetical protein	Δgbn 24h	WT 24h	0.0900931	0.131287	0.332632	0.654803	274.535
SCO1363	hypothetical protein	Δgbn 24h	WT 24h	-0.428757	0.134108	0.000161828	0.00301074	329.758
SCO1364	hypothetical protein	Δgbn 24h	WT 24h	0.0429167	0.155769	0.583866	0.831823	38.6891
SCO1365	hypothetical protein	Δgbn 24h	WT 24h	0.0609089	0.18651	0.109538		7.75169
SCO1366	hypothetical protein	Δgbn 24h	WT 24h	0.12948	0.142228	0.183936	0.487345	561.151
SCO1367	ABC transporter ATP-binding protein	Δgbn 24h	WT 24h	-0.000133429	0.17349	0.992229		3.11736
SCO1368	ABC transporter	Δgbn 24h	WT 24h	-0.0444736	0.165138	0.515712	0.790959	35.8602
SCO1369	two component system histidine kinase	Δgbn 24h	WT 24h	0.0987345	0.157626	0.284953	0.608988	79.1583
SCO1370	two component system DNA binding response regulator	Δgbn 24h	WT 24h	0.104653	0.193563	0.178292	0.479	26.8816
SCO1371	oxidoreductase	Δgbn 24h	WT 24h	-0.182102	0.163778	0.0878944	0.316831	127.37
SCO1372	hypothetical protein	Δgbn 24h	WT 24h	-0.109734	0.115782	0.221671	0.541238	252.821
SCO1373	hypothetical protein	Δgbn 24h	WT 24h	-0.619343	0.158208	6.96e-06	0.00019399	379.829
SCO1374	hypothetical protein	Δgbn 24h	WT 24h	0.184684	0.118166	0.0485078	0.224908	516.538
SCO1375	hypothetical protein	Δgbn 24h	WT 24h	0.534259	0.136066	7.92e-06	0.000216615	1745.88
SCO1376	LacI family transcriptional regulator	Δgbn 24h	WT 24h	0.329957	0.124792	0.00146776	0.0181589	1249.79
SCO1377	molibdenum binding protein	Δgbn 24h	WT 24h	0.0531955	0.116841	0.535597	0.80354	239.942
SCO1378	glycine dehydrogenase	Δgbn 24h	WT 24h	0.0349099	0.0903048	0.657807	0.86993	2499.57
SCO1379	hypothetical protein	Δgbn 24h	WT 24h	0.0831506	0.173794	0.296539	0.622757	776.925
SCO1380	DNA polymerase IV	Δgbn 24h	WT 24h	0.160643	0.100022	0.0556516	0.244164	1303.61
SCO1381	hypothetical protein	Δgbn 24h	WT 24h	-0.0266666	0.0735015	0.689791	0.888214	2317.96
SCO1382	hypothetical protein	Δgbn 24h	WT 24h	0.0344257	0.0878579	0.650165	0.866495	1042.17
SCO1383	hypothetical protein	Δgbn 24h	WT 24h	0.225903	0.10171	0.00915905	0.0725845	1162.64
SCO1384	hypothetical protein	Δgbn 24h	WT 24h	0.159349	0.0794994	0.0268804	0.15237	3584.59
SCO1385	hypothetical protein	Δgbn 24h	WT 24h	0.060539	0.122121	0.501469	0.783683	468.811
SCO1386	hypothetical protein	Δgbn 24h	WT 24h	-0.0320917	0.136607	0.710212	0.897132	134.082
SCO1387	membrane associated protein	Δgbn 24h	WT 24h	-0.0845532	0.077775	0.224277	0.543835	719.691
SCO1388	mannose-1-phosphate guanyltransferase	Δgbn 24h	WT 24h	-0.226848	0.108387	0.0119303	0.087238	5213.27
SCO1389	cls	Δgbn 24h	WT 24h	-0.0745324	0.101658	0.370211	0.688632	322.634
SCOr01	#N/A	Δgbn 24h	WT 24h	-0.00308269	0.175022	0.891515		0.0690491
SCOr02	#N/A	Δgbn 24h	WT 24h	-0.00420377	0.174149	0.796093	0.935664	28881.6
SCOr03	#N/A	Δgbn 24h	WT 24h	0.00243355	0.174392			11706.7
SCO1390	PTS system sugar phosphotransferase component IIA	Δgbn 24h	WT 24h	-0.0261964	0.0741675	0.696254	0.891717	1156.31
SCO1391	crr	Δgbn 24h	WT 24h	-0.0778568	0.0776091	0.262435	0.586569	2466.92
SCO1392	hypothetical protein	Δgbn 24h	WT 24h	-0.00835298	0.14307	0.917642	0.978024	77.6948
SCO1393	acsA	Δgbn 24h	WT 24h	0.448328	0.132066	7.16e-05	0.00153189	361.717
SCO1394	glycosyl hydrolase	Δgbn 24h	WT 24h	0.0122257	0.120129	0.89664	0.971264	190.346
SCO1395	mutT-like protein	Δgbn 24h	WT 24h	-0.01097	0.108097	0.892647	0.969742	171.878
SCO1396	D-alanyl-D-alanine dipeptidase	Δgbn 24h	WT 24h	-0.214813	0.280007	0.052956	0.237482	34.7771
SCO1397	hypothetical protein	Δgbn 24h	WT 24h	-0.0258285	0.132763	0.774759	0.924903	110.214
SCO1398	hypothetical protein	Δgbn 24h	WT 24h	0.0279556	0.153641	0.717019	0.899671	35.794
SCO1399	cvnD4	Δgbn 24h	WT 24h	-0.03527	0.105871	0.675525	0.880127	212.163
SCO1400	cvnC4	Δgbn 24h	WT 24h	0.0146013	0.114193	0.891222	0.969021	209.925
SCO1401	cvnB4	Δgbn 24h	WT 24h	-0.0264461	0.099905	0.742519	0.912337	218.735
SCO1402	cvnA4	Δgbn 24h	WT 24h	0.00726815	0.0838256	0.926848	0.980338	669.621
SCO1403	hypothetical protein	Δgbn 24h	WT 24h	-0.197562	0.109255	0.0279085	0.156387	601.861
SCO1404	hypothetical protein	Δgbn 24h	WT 24h	0.286092	0.0964635	0.000736403	0.0103013	976.049
SCO1405	HSP90 family protein	Δgbn 24h	WT 24h	0.610942	0.152942	5.15e-06	0.000151008	275.889
SCO1406	hypothetical protein	Δgbn 24h	WT 24h	0.954633	0.159572	1.34e-10	8.77e-09	1096.32
SCO1407	hypothetical protein	Δgbn 24h	WT 24h	-0.123222	0.0949459	0.12489	0.393531	1927.12
SCO1408	hypothetical protein	Δgbn 24h	WT 24h	-0.0709101	0.0805905	0.320759	0.646067	485.427
SCO1409	hypothetical protein	Δgbn 24h	WT 24h	-0.0666553	0.082207	0.35812	0.677356	785.397
SCO1410	GntR family transcriptional regulator	Δgbn 24h	WT 24h	-0.166218	0.122526	0.0793612	0.300409	308.947
SCO1411	transmembrane transport protein	Δgbn 24h	WT 24h	-0.0275791	0.149086	0.710644	0.897234	51.6267
SCO1412	hypothetical protein	Δgbn 24h	WT 24h	0.831899	0.29077	0.000212894	0.00375283	80.1703
SCO1413	hypothetical protein	Δgbn 24h	WT 24h	0.331674	0.183291	0.00996603	0.0769165	3038.54
SCO1414	ankyrin	Δgbn 24h	WT 24h	-0.0212546	0.0985644	0.794454	0.934816	622.965
SCO1415	smeA	Δgbn 24h	WT 24h	0.554076	0.389646	0.00725739	0.0608435	935.388
SCO1416	sffA	Δgbn 24h	WT 24h	0.135867	0.137561	0.168087	0.464978	4637.09
SCO1417	GntR family transcriptional regulator	Δgbn 24h	WT 24h	-0.1331	0.133045	0.164467	0.460307	639.601
SCO1418	hypothetical protein	Δgbn 24h	WT 24h	0.0114145	0.150935	0.884362	0.968486	82.5248
SCO1419	ugpQ2	Δgbn 24h	WT 24h	0.0631638	0.116582	0.476059	0.767556	163.81
SCO1420	hypothetical protein	Δgbn 24h	WT 24h	0.0939057	0.108321	0.277226	0.601347	373.001
SCO1421	rbpA	Δgbn 24h	WT 24h	-0.17268	0.069377	0.00665078	0.0574534	3548.03
SCO1422	hypothetical protein	Δgbn 24h	WT 24h	0.0469891	0.0960683	0.560706	0.816964	840.655
SCO1423	glycosyl transferase	Δgbn 24h	WT 24h	0.0522829	0.0655281	0.395569	0.710523	2640.82
SCO1424	hypothetical protein	Δgbn 24h	WT 24h	-0.108535	0.0916155	0.163219	0.458554	482.656
SCO1425	transcription regulator AsnC	Δgbn 24h	WT 24h	-0.0534712	0.105572	0.556678	0.815475	280.665
SCO1426	hypothetical protein	Δgbn 24h	WT 24h	-0.469388	0.10397	7.32e-07	2.5e-05	1143.16
SCO1427	hypothetical protein	Δgbn 24h	WT 24h	-0.0389045	0.0772116	0.573915	0.824675	676.293
SCO1428	acd	Δgbn 24h	WT 24h	-0.0267849	0.0825355	0.710204	0.897132	1525.36
SCO1429	chiD	Δgbn 24h	WT 24h	-0.0412441	0.151747	0.611863	0.847739	54.4771
SCO1430	TetR family transcriptional regulator	Δgbn 24h	WT 24h	-0.0195025	0.103357	0.817445	0.943345	275.038
SCO1431	hypothetical protein	Δgbn 24h	WT 24h	-0.0323111	0.108331	0.689939	0.88825	235.531
SCO1432	hypothetical protein	Δgbn 24h	WT 24h	-0.0875193	0.084698	0.237752	0.559718	1621.13
SCO1433	hypothetical protein	Δgbn 24h	WT 24h	-0.00108398	0.141763	0.988398	0.995457	62.6668
SCO1434	CbxX/CfqX family protein	Δgbn 24h	WT 24h	-0.035789	0.0839971	0.621418	0.852166	1136.2
SCO1435	hypothetical protein	Δgbn 24h	WT 24h	0.123248	0.152679	0.209173	0.524958	157.331
SCO1436	hypothetical protein	Δgbn 24h	WT 24h	-0.040994	0.11952	0.640207	0.862091	254.071
SCO1437	hypothetical protein	Δgbn 24h	WT 24h	0.00669545	0.0921689	0.935681	0.983022	275.854
SCO1438	hisG	Δgbn 24h	WT 24h	-0.0584197	0.0801842	0.411802	0.721434	1211.51
SCO1439	hisE	Δgbn 24h	WT 24h	0.00820795	0.0823511	0.910371	0.975035	773.57
SCO1440	ribH	Δgbn 24h	WT 24h	-0.165705	0.175584	0.114651	0.371735	341.625
SCO1441	ribAB	Δgbn 24h	WT 24h	-0.351526	0.182779	0.00702475	0.0594328	851.857
SCO1442	hypothetical protein	Δgbn 24h	WT 24h	-0.251235	0.21615	0.0413458	0.202105	370.93
SCO1443	riboflavin synthase subunit alpha	Δgbn 24h	WT 24h	-0.025687	0.108924	0.765152	0.920875	1054.35
SCO1444	chitinase	Δgbn 24h	WT 24h	-0.0775921	0.153412	0.381693	0.699089	87.6345
SCO1445	hypothetical protein	Δgbn 24h	WT 24h	0.0700681	0.150305	0.428954	0.734014	90.5615
SCO1446	hypothetical protein	Δgbn 24h	WT 24h	-0.0175536	0.13622	0.837364	0.952364	70.5514
SCO1447	transcriptional regulator	Δgbn 24h	WT 24h	-0.0818134	0.109728	0.344791	0.665262	225.04
SCO1448	transporter	Δgbn 24h	WT 24h	0.120825	0.186142	0.186047	0.490548	68.8178
SCO1449	hypothetical protein	Δgbn 24h	WT 24h	-0.0725399	0.174172	0.322276	0.647896	24.5643
SCO1450	uracyl permease	Δgbn 24h	WT 24h	0.0405021	0.0965136	0.61165	0.847739	384.838
SCO1451	endoglucanase	Δgbn 24h	WT 24h	0.00972732	0.0898803	0.902312	0.972715	981.787
SCO1452	hypothetical protein	Δgbn 24h	WT 24h	-0.204034	0.141149	0.0484814	0.224908	291.443
SCO1453	hypothetical protein	Δgbn 24h	WT 24h	-0.0631008	0.10536	0.457064	0.755316	357.871
SCO1454	amino oxidase	Δgbn 24h	WT 24h	0.0349344	0.127058	0.694749	0.891509	129.11
SCO1455	hydrolase	Δgbn 24h	WT 24h	-0.0250233	0.150991	0.748976	0.915278	61.9519
SCO1456	hypothetical protein	Δgbn 24h	WT 24h	-0.014666	0.161604	0.817054	0.943345	19.2435
SCO1457	transporter	Δgbn 24h	WT 24h	0.597658	0.230129	0.000619704	0.00893972	504.17
SCO1458	transcription regulator AsnC	Δgbn 24h	WT 24h	-0.0731567	0.134253	0.422375	0.729867	114.141
SCO1459	amino acid transporter	Δgbn 24h	WT 24h	-0.0461086	0.150078	0.58015	0.828818	53.6319
SCO1460	hypothetical protein	Δgbn 24h	WT 24h	-0.10699	0.172677	0.23926	0.561361	80.5764
SCO1461	guaB2	Δgbn 24h	WT 24h	-0.0241756	0.0937209	0.757846	0.918097	560.57
SCO1462	hypothetical protein	Δgbn 24h	WT 24h	-0.00637246	0.117191	0.940504	0.985591	232.341
SCO1463	transcriptional regulator	Δgbn 24h	WT 24h	-0.0187653	0.0649409	0.756664	0.917387	1045.09
SCO1464	rpe	Δgbn 24h	WT 24h	-0.0917258	0.105695	0.288273	0.612714	274.531
SCO1465	hypothetical protein	Δgbn 24h	WT 24h	0.0886013	0.139982	0.341709	0.662082	90.3297
SCO1466	hypothetical protein	Δgbn 24h	WT 24h	-0.0126783	0.133886	0.881394	0.968315	66.5292
SCO1467	hypothetical protein	Δgbn 24h	WT 24h	0.0165501	0.12505	0.85015	0.957197	97.1577
SCO1468	Ser/Thr protein kinase	Δgbn 24h	WT 24h	0.0541377	0.117536	0.541681	0.806048	221.331
SCO1469	hypothetical protein	Δgbn 24h	WT 24h	0.10086	0.0980634	0.21872	0.538435	702.148
SCO1470	hypothetical protein	Δgbn 24h	WT 24h	0.0411918	0.109955	0.633505	0.857968	348.349
SCO1471	transposase	Δgbn 24h	WT 24h	0.0941742	0.093573	0.237138	0.559586	328.488
SCO1472	Sun-family protein	Δgbn 24h	WT 24h	-0.0985601	0.0735952	0.137803	0.416285	725.047
SCO1473	fmt	Δgbn 24h	WT 24h	-0.00399898	0.0862832	0.95611	0.988586	611.389
SCO1474	hypothetical protein	Δgbn 24h	WT 24h	-0.102584	0.0796329	0.141286	0.421482	2087.52
SCO1475	primosome assembly protein PriA	Δgbn 24h	WT 24h	-0.0649665	0.0960314	0.418342	0.725492	630.482
SCO1476	metK	Δgbn 24h	WT 24h	-0.104482	0.0827168	0.157647	0.449862	5450.57
SCO1477	bifunctional phosphopantothenoylcysteine decarboxylase/phosphopantothenate synthase	Δgbn 24h	WT 24h	0.00476178	0.0809629	0.950615	0.988395	512.17
SCO1478	DNA-directed RNA polymerase subunit omega	Δgbn 24h	WT 24h	0.137203	0.0657616	0.0240584	0.14159	3988.11
SCO1479	guanylate kinase	Δgbn 24h	WT 24h	0.00514933	0.0616157	0.932466	0.983022	3350.06
SCO1480	hypothetical protein	Δgbn 24h	WT 24h	0.0559601	0.0811762	0.496774	0.781687	7060.51
SCO1481	pyrF	Δgbn 24h	WT 24h	-0.429704	0.153627	0.000578537	0.00849518	221.664
SCO1482	pyrD	Δgbn 24h	WT 24h	-0.234118	0.167087	0.0387745	0.194525	220.415
SCO1483	pyrA	Δgbn 24h	WT 24h	-0.073004	0.118331	0.398657	0.712776	2375.64
SCO1484	pyrAA	Δgbn 24h	WT 24h	-0.261561	0.141795	0.0151544	0.104413	800.284
SCO1485	hypothetical protein	Δgbn 24h	WT 24h	-0.0329346	0.125723	0.708133	0.89713	404.398
SCO1486	pyrC	Δgbn 24h	WT 24h	-0.117926	0.147101	0.221917	0.541238	596.236
SCO1487	pyrB	Δgbn 24h	WT 24h	-0.0935091	0.154694	0.310551	0.6361	309.209
SCO1488	pyrR	Δgbn 24h	WT 24h	-0.0589869	0.120618	0.507964	0.786875	499.071
SCO1489	bldD	Δgbn 24h	WT 24h	-0.0157087	0.055215	0.755708	0.917235	2671.12
SCO1490	transcription antitermination protein NusB	Δgbn 24h	WT 24h	-0.0672834	0.0862092	0.36953	0.688632	1506.86
SCO1491	efp	Δgbn 24h	WT 24h	0.0305048	0.0736645	0.658048	0.869938	2352.02
SCO1492	peptidase	Δgbn 24h	WT 24h	0.113606	0.073911	0.0921904	0.325766	2774.86
SCO1493	hypothetical protein	Δgbn 24h	WT 24h	0.0550541	0.101902	0.507519	0.786681	497.438
SCO1494	aroB	Δgbn 24h	WT 24h	-0.0354543	0.0668102	0.560972	0.816964	1615.48
SCO1495	aroK	Δgbn 24h	WT 24h	0.0248192	0.0799027	0.762935	0.919892	923.655
SCO1496	aroF	Δgbn 24h	WT 24h	0.0464243	0.0885634	0.54172	0.806048	4009.36
SCO1497	hypothetical protein	Δgbn 24h	WT 24h	0.141031	0.170056	0.163419	0.458859	614.382
SCO1498	aroE	Δgbn 24h	WT 24h	-0.197743	0.0907249	0.0128421	0.0921786	643.709
SCO1499	hypothetical protein	Δgbn 24h	WT 24h	-0.0359814	0.0594789	0.519806	0.793634	2828.23
SCO1500	Holliday junction resolvase-like protein	Δgbn 24h	WT 24h	-0.120335	0.0788146	0.087204	0.316025	555.491
SCO1501	alaS	Δgbn 24h	WT 24h	-0.0560017	0.0574954	0.300944	0.627591	4600.29
SCO1502	hypothetical protein	Δgbn 24h	WT 24h	0.149836	0.0858469	0.046334	0.219093	839.02
SCO1503	hypothetical protein	Δgbn 24h	WT 24h	-0.00327984	0.0826195	0.962982	0.990166	1311.5
SCO1504	regulator	Δgbn 24h	WT 24h	-0.111575	0.0768988	0.105477	0.352036	2416.68
SCO1505	rpsD	Δgbn 24h	WT 24h	-0.085412	0.0912345	0.282736	0.606823	7605.09
SCO1506	recombination factor protein RarA	Δgbn 24h	WT 24h	0.015409	0.0815902	0.837375	0.952364	510.225
SCO1507	hypothetical protein	Δgbn 24h	WT 24h	-0.00435017	0.0712753	0.94736	0.988301	1059.34
SCO1508	hisS	Δgbn 24h	WT 24h	0.00760065	0.0956498	0.925584	0.980338	1454.36
SCO1509	hydrolase	Δgbn 24h	WT 24h	0.191301	0.0909495	0.0155121	0.105653	1253.62
SCO1510	Scoe-M	Δgbn 24h	WT 24h	-0.128844	0.0897678	0.095478	0.332642	1107.95
SCO1511	hypothetical protein	Δgbn 24h	WT 24h	-0.299291	0.0848209	9.75e-05	0.00196681	2880.83
SCO1512	hypothetical protein	Δgbn 24h	WT 24h	-0.109973	0.180602	0.215373	0.534166	43.4055
SCO1513	relA	Δgbn 24h	WT 24h	-0.187796	0.0660412	0.00210318	0.0238196	2280.82
SCO1514	apt	Δgbn 24h	WT 24h	-0.240252	0.0735143	0.000369994	0.00597981	1088.42
SCO1515	secF	Δgbn 24h	WT 24h	-0.126957	0.0715774	0.049846	0.229385	2731.22
SCO1516	secD	Δgbn 24h	WT 24h	-0.126089	0.0637133	0.0329071	0.177023	5062.82
SCO1517	hypothetical protein	Δgbn 24h	WT 24h	-0.183442	0.0616816	0.00141003	0.0176816	3006.52
SCO1518	ruvB	Δgbn 24h	WT 24h	-0.0214211	0.0889263	0.779513	0.92769	482.935
SCO1519	ruvA	Δgbn 24h	WT 24h	0.0924816	0.103869	0.27304	0.597064	270.576
SCO1520	ruvC	Δgbn 24h	WT 24h	-0.0445813	0.0984122	0.584116	0.831823	347.797
SCO1521	hypothetical protein	Δgbn 24h	WT 24h	-0.125828	0.0896307	0.103136	0.348326	2897.42
SCO1522	glutamine amidotransferase subunit PdxT	Δgbn 24h	WT 24h	-0.405461	0.124141	0.000142001	0.0026962	437.816
SCO1523	pyridoxal biosynthesis lyase PdxS	Δgbn 24h	WT 24h	-0.487532	0.116481	3.04e-06	9.44e-05	1241.22
SCO1524	hypothetical protein	Δgbn 24h	WT 24h	-0.0106868	0.116865	0.901549	0.972708	154.803
SCO1525	sugar transferase	Δgbn 24h	WT 24h	-0.0497829	0.0858933	0.501264	0.783683	478.203
SCO1526	lipid A biosynthesis lauroyl acyltransferase	Δgbn 24h	WT 24h	-0.0829948	0.0961556	0.300183	0.62697	454.043
SCO1527	membrane transferase	Δgbn 24h	WT 24h	-0.0331379	0.0819974	0.647486	0.864618	700.006
SCO1528	elongation factor G	Δgbn 24h	WT 24h	-0.177303	0.175271	0.095578	0.332692	462.45
SCO1529	hypothetical protein	Δgbn 24h	WT 24h	0.00899209	0.0607069	0.873973	0.965759	3046.57
SCO1530	hypothetical protein	Δgbn 24h	WT 24h	0.0396344	0.0886932	0.604347	0.843275	422.685
SCO1531	thrS	Δgbn 24h	WT 24h	-0.0283576	0.0667315	0.633544	0.857968	4101.3
SCO1532	hypothetical protein	Δgbn 24h	WT 24h	-0.186151	0.168045	0.0845065	0.310994	201.144
SCO1533	hypothetical protein	Δgbn 24h	WT 24h	-0.198391	0.204935	0.0791232	0.300409	173.089
SCO1534	DNA polymerase III subunit epsilon	Δgbn 24h	WT 24h	-0.289335	0.197199	0.0224756	0.136109	238.353
SCOt01	#N/A	Δgbn 24h	WT 24h	0.00843546	0.171333	0.815506		9.58543
SCO1535	hypothetical protein	Δgbn 24h	WT 24h	-0.12934	0.132464	0.176914	0.477241	162.583
SCO1536	hypothetical protein	Δgbn 24h	WT 24h	-0.0137728	0.150758	0.856556	0.958718	37.5472
SCO1537	transport system membrane protein	Δgbn 24h	WT 24h	0.0680029	0.177543	0.304153	0.630188	25.0024
SCO1538	transport system membrane protein	Δgbn 24h	WT 24h	0.0863652	0.198051	0.0975659		11.2435
SCO1539	lipoprotein	Δgbn 24h	WT 24h	0.0401471	0.172721	0.440147	0.741779	14.0291
SCOt02	#N/A	Δgbn 24h	WT 24h	0.00751875	0.168366	0.873285		10.323
SCO1540	hypothetical protein	Δgbn 24h	WT 24h	0.00891192	0.0977805	0.914313	0.976731	386.388
SCO1541	ssgB	Δgbn 24h	WT 24h	0.0592169	0.114173	0.500807	0.783683	7393.12
SCO1542	hypothetical protein	Δgbn 24h	WT 24h	0.0316713	0.0734987	0.630535	0.856238	855.674
SCO1543	hypothetical protein	Δgbn 24h	WT 24h	0.092247	0.0809353	0.198055	0.507824	897.827
SCO1544	hypothetical protein	Δgbn 24h	WT 24h	0.00912095	0.0904966	0.910648	0.975035	635.464
SCO1545	acetyltransferase	Δgbn 24h	WT 24h	0.13697	0.123887	0.145917	0.430409	936.999
SCO1546	aminotransferase	Δgbn 24h	WT 24h	-0.145395	0.100448	0.0813385	0.303606	641.687
SCO1547	anthranilate synthase	Δgbn 24h	WT 24h	0.0541916	0.118573	0.540436	0.805755	208.012
SCOt03	#N/A	Δgbn 24h	WT 24h	0.0119142	0.17032	0.773984		10.13
SCOt04	#N/A	Δgbn 24h	WT 24h	0.0252641	0.150839	0.749182	0.915377	55.7252
SCOt05	#N/A	Δgbn 24h	WT 24h	0.0610565	0.17027	0.389522	0.705668	28.6562
SCOt06	#N/A	Δgbn 24h	WT 24h	0.00200636	0.168565	0.964649	0.990257	16.645
SCOt07	#N/A	Δgbn 24h	WT 24h	-0.00453326	0.175018	0.859002		0.363303
SCO1548	hypothetical protein	Δgbn 24h	WT 24h	-0.194275	0.139866	0.057516	0.248284	408.256
SCO1549	hypothetical protein	Δgbn 24h	WT 24h	-0.109119	0.154857	0.252091	0.575497	78.1268
SCO1550	small membrane protein	Δgbn 24h	WT 24h	-0.0580272	0.152271	0.492355	0.780251	177.488
SCO1551	protein kinase	Δgbn 24h	WT 24h	0.000907506	0.0719477	0.988799	0.995674	1385.66
SCO1552	rRNA methylase	Δgbn 24h	WT 24h	0.0642476	0.0911361	0.413652	0.722353	317.813
SCO1553	uroporphyrin-III methyltransferase	Δgbn 24h	WT 24h	0.154976	0.0955046	0.0564565	0.246156	914.653
SCO1554	nicotinate-nucleotide-dimethylbenzimidazole phosphoribosyltransferase	Δgbn 24h	WT 24h	0.145999	0.0737338	0.0281694	0.157554	4482.09
SCO1555	methyltransferase	Δgbn 24h	WT 24h	-0.123193	0.132019	0.195026	0.502867	326.203
SCO1556	acetyltransferase	Δgbn 24h	WT 24h	-0.0351764	0.105054	0.677359	0.881271	362.776
SCO1557	lipoprotein	Δgbn 24h	WT 24h	0.239828	0.200917	0.04653	0.219738	314.736
SCO1558	ABC transporter permease	Δgbn 24h	WT 24h	0.00453476	0.151354	0.952199	0.988586	135.23
SCO1559	ABC transporter ATP-binding protein	Δgbn 24h	WT 24h	0.428488	0.253722	0.00717441	0.0604911	275.946
SCO1560	phosphatase	Δgbn 24h	WT 24h	0.209462	0.228152	0.0674721	0.275149	71.3519
SCO1561	hypothetical protein	Δgbn 24h	WT 24h	-0.317006	0.157719	0.0073267	0.0610778	152.379
SCO1562	hypothetical protein	Δgbn 24h	WT 24h	-0.0357705	0.106348	0.671268	0.877208	269.592
SCO1563	acetyltransferase	Δgbn 24h	WT 24h	-0.158045	0.11694	0.0855169	0.312671	507.824
SCO1564	RNA polymerase sigma factor	Δgbn 24h	WT 24h	-0.0744282	0.15109	0.40179	0.715262	81.3855
SCO1565	glpQ1	Δgbn 24h	WT 24h	-0.0842418	0.149117	0.366037	0.685572	104.833
SCO1566	acyltransferase	Δgbn 24h	WT 24h	-0.104088	0.120178	0.25214	0.575497	930.329
SCO1567	pqrB	Δgbn 24h	WT 24h	-0.056784	0.122031	0.526591	0.798481	147.242
SCO1568	pqrA	Δgbn 24h	WT 24h	-0.164178	0.170653	0.117451	0.377499	88.0474
SCO1569	oxidoreductase	Δgbn 24h	WT 24h	0.0265319	0.0925086	0.737193	0.909024	688.517
SCO1570	argH	Δgbn 24h	WT 24h	-0.169242	0.0932783	0.0358573	0.186377	2430.04
SCO1571	hypothetical protein	Δgbn 24h	WT 24h	0.0800752	0.100213	0.331774	0.653791	393.822
SCO1572	hypothetical protein	Δgbn 24h	WT 24h	-0.00227619	0.0951228	0.975713	0.991561	635.968
SCO1573	oxidoreductase membrane protein	Δgbn 24h	WT 24h	0.277362	0.0887615	0.000467368	0.00714641	6601.59
SCO1574	hypothetical protein	Δgbn 24h	WT 24h	0.35941	0.112009	0.000222859	0.00390056	2838.39
SCO1575	thiamine biosynthesis lipoprotein	Δgbn 24h	WT 24h	0.21048	0.115654	0.0241178	0.141713	1664.64
SCO1576	argR	Δgbn 24h	WT 24h	0.0195688	0.0897844	0.798978	0.936666	816.744
SCO1577	argD	Δgbn 24h	WT 24h	-0.315607	0.0841759	3.84e-05	0.000892658	1209.37
SCO1578	argB	Δgbn 24h	WT 24h	-0.159055	0.100454	0.0577644	0.248429	668.433
SCO1579	argJ	Δgbn 24h	WT 24h	-0.252468	0.100942	0.00353133	0.0353899	868.421
SCO1580	argC	Δgbn 24h	WT 24h	-0.355356	0.0978452	4.74e-05	0.0010696	570.453
SCO1581	hypothetical protein	Δgbn 24h	WT 24h	0.062665	0.137093	0.485981	0.774926	95.5389
SCO1582	ATP/GTP binding protein	Δgbn 24h	WT 24h	0.354651	0.194748	0.00843064	0.0679048	94.0717
SCO1583	arabinosidase	Δgbn 24h	WT 24h	0.0260928	0.152842	0.736957	0.909012	43.4701
SCO1584	hypothetical protein	Δgbn 24h	WT 24h	0.0540465	0.135899	0.544669	0.807221	70.1096
SCO1585	hypothetical protein	Δgbn 24h	WT 24h	0.381937	0.32323	0.0160775	0.108446	173.151
SCO1586	hypothetical protein	Δgbn 24h	WT 24h	0.316752	0.302736	0.0257883	0.148045	210.588
SCO1587	transcriptional regulator	Δgbn 24h	WT 24h	-0.369105	0.238864	0.0121169	0.0882277	73.3643
SCO1588	hypothetical protein	Δgbn 24h	WT 24h	0.0831541	0.130411	0.36301	0.682549	226.957
SCO1589	hypothetical protein	Δgbn 24h	WT 24h	0.142141	0.149957	0.154839	0.445343	545.659
SCO1590	hypothetical protein	Δgbn 24h	WT 24h	-0.11617	0.103738	0.170824	0.467601	1907.31
SCO1591	3-hydroxybutyryl-CoA dehydrogenase	Δgbn 24h	WT 24h	-0.187682	0.109234	0.0350637	0.183804	620.792
SCO1592	hypothetical protein	Δgbn 24h	WT 24h	-0.00245703	0.13421	0.975697	0.991561	86.5288
SCO1593	transcriptional regulator	Δgbn 24h	WT 24h	0.0218547	0.114336	0.801616	0.937664	146.094
SCO1594	pheT	Δgbn 24h	WT 24h	-0.00747985	0.0616877	0.895745	0.970677	5349.94
SCO1595	pheS	Δgbn 24h	WT 24h	0.0764258	0.0686038	0.234156	0.55664	3641.99
SCO1596	OhkA	Δgbn 24h	WT 24h	0.470892	0.103965	6.93e-07	2.4e-05	1999.57
SCO1597	rRNA methylase	Δgbn 24h	WT 24h	-0.00150846	0.102429	0.985468	0.994802	438.458
SCO1598	rplT	Δgbn 24h	WT 24h	0.00998842	0.0765824	0.894199	0.969974	4718.07
SCO1599	rpmI	Δgbn 24h	WT 24h	-0.0459565	0.0710137	0.47668	0.767856	4778.36
SCO1600	infC	Δgbn 24h	WT 24h	-0.0477865	0.0721182	0.467056	0.762241	13250.5
SCO1601	hypothetical protein	Δgbn 24h	WT 24h	-0.0549906	0.0997163	0.502872	0.784221	294.906
SCO1602	hypothetical protein	Δgbn 24h	WT 24h	0.0104063	0.107441	0.889007	0.968522	334.458
SCO1603	transposase	Δgbn 24h	WT 24h	-0.0144307	0.112597	0.864987	0.961315	200.961
SCO1604	hypothetical protein	Δgbn 24h	WT 24h	-0.0837918	0.16518	0.329025	0.651873	33.2638
SCO1605	hypothetical protein	Δgbn 24h	WT 24h					0
SCO1606	hypothetical protein	Δgbn 24h	WT 24h	-0.00839359	0.153817	0.908039	0.974309	34.753
SCO1607	serine protease membrane protein	Δgbn 24h	WT 24h	-0.0125195	0.0925137	0.866118	0.962121	326.969
SCO1608	hypothetical protein	Δgbn 24h	WT 24h	-0.0670887	0.104397	0.424314	0.731741	305.846
SCO1609	hypothetical protein	Δgbn 24h	WT 24h	-0.130178	0.123602	0.16283	0.457802	282.408
SCO1610	hypothetical protein	Δgbn 24h	WT 24h	-0.0113391	0.0765881	0.868156	0.963384	497.08
SCO1611	short chain dehydrogenase	Δgbn 24h	WT 24h	-0.138414	0.104285	0.104409	0.350051	542.28
SCO1612	aldehyde dehydrogenase	Δgbn 24h	WT 24h	-0.0749532	0.103134	0.371194	0.689713	457.093
SCO1613	glutamine synthetase	Δgbn 24h	WT 24h	0.0225632	0.0771287	0.745147	0.913711	649.678
SCO1614	transcriptional regulator	Δgbn 24h	WT 24h	0.0254526	0.115513	0.770334	0.922972	154.979
SCO1615	hypothetical protein	Δgbn 24h	WT 24h	0.0243776	0.121077	0.780982	0.927698	137.364
SCO1616	transcriptional regulator	Δgbn 24h	WT 24h	-0.0572394	0.111763	0.522094	0.795932	214.534
SCO1617	hypothetical protein	Δgbn 24h	WT 24h	-0.0105631	0.133955	0.900469	0.972595	104.271
SCO1618	hypothetical protein	Δgbn 24h	WT 24h	-0.11447	0.0838522	0.118096	0.378749	526.794
SCO1619	regulatory protein	Δgbn 24h	WT 24h	-0.0699772	0.087338	0.353335	0.67224	728.687
SCO1620	opuABC	Δgbn 24h	WT 24h	0.170269	0.184071	0.105595	0.352271	76.3841
SCO1621	opuAA	Δgbn 24h	WT 24h	0.0257857	0.149906	0.746373	0.914366	48.5556
SCO1622	5'-3' exonuclease	Δgbn 24h	WT 24h	-0.0624163	0.0930686	0.429861	0.734444	405.819
SCO1623	hypothetical protein	Δgbn 24h	WT 24h	0.139124	0.117823	0.128835	0.401849	2914.86
SCO1624	acetyltransferase	Δgbn 24h	WT 24h	0.0770119	0.112547	0.377863	0.695598	1347.9
SCO1625	ribosomal pseudouridine synthase	Δgbn 24h	WT 24h	-0.125759	0.0970828	0.122276	0.388945	2542.05
SCO1626	rarE	Δgbn 24h	WT 24h	-0.173697	0.107675	0.0502748	0.230147	9982.01
SCO1627	cvnD9, rarD	Δgbn 24h	WT 24h	-0.124894	0.109224	0.153633	0.443429	2752.28
SCO1628	cvnC9, rarC	Δgbn 24h	WT 24h	-0.161958	0.112697	0.0681582	0.276603	2143.6
SCO1629	cvnB9, rarB	Δgbn 24h	WT 24h	-0.200562	0.123233	0.0368276	0.188863	1938.64
SCO1630	cvnA9, rarA	Δgbn 24h	WT 24h	-0.117335	0.103427	0.165465	0.461354	6611.62
SCO1631	helicase	Δgbn 24h	WT 24h	0.519383	0.0750306	4.88e-13	4.51e-11	6646.79
SCO1632	tatC	Δgbn 24h	WT 24h	-0.0209805	0.070936	0.745478	0.913875	1748.47
SCO1633	tatA	Δgbn 24h	WT 24h	-0.104904	0.0671196	0.0901009	0.321843	2575.62
SCO1634	small membrane protein	Δgbn 24h	WT 24h	0.165794	0.125716	0.0841593	0.310025	223.204
SCO1635	hypothetical protein	Δgbn 24h	WT 24h	0.148364	0.0888487	0.0543107	0.241795	386.872
SCO1636	hypothetical protein	Δgbn 24h	WT 24h	0.000650206	0.0751381	0.993579	0.997055	1622.9
SCO1637	hypothetical protein	Δgbn 24h	WT 24h	0.00880414	0.0654149	0.886145	0.968486	1247.73
SCO1638	fkbP	Δgbn 24h	WT 24h	0.0788273	0.0795278	0.276524	0.600708	1732.56
SCO1639	fkpA	Δgbn 24h	WT 24h	-0.0235106	0.0968525	0.769657	0.922972	1519.68
SCO1640	hypothetical protein	Δgbn 24h	WT 24h	-0.108325	0.0993919	0.188697	0.4937	7336.23
SCO1641	transporter	Δgbn 24h	WT 24h	0.00525839	0.149236	0.945216	0.987588	41.7694
SCO1642	LacI family regulator	Δgbn 24h	WT 24h	0.241434	0.0959047	0.00384707	0.037735	706.977
SCO1643	pcrA	Δgbn 24h	WT 24h	0.0939268	0.0808089	0.189823	0.495767	4460.51
SCO1644	prcB	Δgbn 24h	WT 24h	0.0754841	0.0789459	0.334991	0.656123	5407.22
SCO1645	hypothetical protein	Δgbn 24h	WT 24h	0.339628	0.111132	0.000405657	0.00641582	3370.7
SCO1646	hypothetical protein	Δgbn 24h	WT 24h	0.143859	0.108114	0.101809	0.345571	3061.09
SCO1647	hypothetical protein	Δgbn 24h	WT 24h	0.353811	0.095042	3.53e-05	0.000834141	5944.18
SCO1648	arc	Δgbn 24h	WT 24h	0.241071	0.121229	0.0130367	0.0931148	10318.3
SCO1649	ferredoxin	Δgbn 24h	WT 24h	0.0474294	0.113618	0.588269	0.833689	168.028
SCO1650	hypothetical protein	Δgbn 24h	WT 24h	0.0849779	0.105731	0.317967	0.643603	259.24
SCO1651	hypothetical protein	Δgbn 24h	WT 24h	-0.0234363	0.0666273	0.698302	0.892403	1605.58
SCO1652	hypothetical protein	Δgbn 24h	WT 24h	-0.0599503	0.097625	0.459308	0.756737	331.973
SCO1653	hypothetical protein	Δgbn 24h	WT 24h	-0.0546366	0.102124	0.506284	0.786271	401.367
SCO1654	two-component response regulator	Δgbn 24h	WT 24h	0.0127723	0.0894797	0.868429	0.963384	655.162
SCO1655	lipoprotein oligopeptide binding protein	Δgbn 24h	WT 24h	0.107967	0.0744125	0.107836	0.357486	1129.67
SCO1656	hydrolase	Δgbn 24h	WT 24h	0.0893593	0.130346	0.333921	0.655525	613.889
SCO1657	methionine synthase	Δgbn 24h	WT 24h	-0.0356406	0.0884591	0.631108	0.856238	4662.12
SCO1658	gylR	Δgbn 24h	WT 24h	-0.0480318	0.175444	0.354865	0.673961	347.746
SCO1659	glpF	Δgbn 24h	WT 24h	-0.0853143	0.201426	0.0459744	0.218234	1362.08
SCO1660	glpK	Δgbn 24h	WT 24h	-0.099412	0.21264	0.034583	0.18219	2626.89
SCO1661	glycerol-3-phosphate dehydrogenase	Δgbn 24h	WT 24h	-0.0797628	0.196663	0.069114	0.277898	2331.25
SCO1662	ParJ	Δgbn 24h	WT 24h	-0.118587	0.204897	0.130939	0.4055	1341.21
SCO1663	cysteinyl-tRNA synthetase	Δgbn 24h	WT 24h	-0.219722	0.0917877	0.00594456	0.0528036	1328.8
SCO1664	hypothetical protein	Δgbn 24h	WT 24h	-0.0204605	0.0855842	0.78283	0.928684	421.85
SCO1665	hypothetical protein	Δgbn 24h	WT 24h	-0.0431113	0.0747163	0.523649	0.796501	872.487
SCO1666	phosphatase	Δgbn 24h	WT 24h	-0.046457	0.0974674	0.566534	0.820013	480.1
SCO1667	ion transport protein	Δgbn 24h	WT 24h	-0.0479355	0.124344	0.589796	0.834848	290.646
SCO1668	hypothetical protein	Δgbn 24h	WT 24h	-0.0953672	0.130246	0.307443	0.633232	1100.3
SCO1669	ATP/GTP-binding protein	Δgbn 24h	WT 24h	-0.0062182	0.0954765	0.937802	0.984093	569.66
SCO1670	oxidoreductase	Δgbn 24h	WT 24h	-0.12188	0.109858	0.164926	0.460942	455.415
SCO1671	hypothetical protein	Δgbn 24h	WT 24h	-0.0645469	0.0836084	0.37791	0.695598	1805.38
SCO1672	hypothetical protein	Δgbn 24h	WT 24h	-0.086001	0.0660418	0.156963	0.448986	2046.28
SCO1673	hypothetical protein	Δgbn 24h	WT 24h	0.132005	0.0829703	0.0714764	0.283137	608.833
SCO1674	chpC	Δgbn 24h	WT 24h	-0.22023	0.0764597	0.00177749	0.021107	12634.2
SCO1675	chpH	Δgbn 24h	WT 24h	-0.360297	0.126732	0.000750482	0.0104784	22708.5
SCO1676	hypothetical protein	Δgbn 24h	WT 24h	-0.0954436	0.0948431	0.234519	0.557267	769.561
SCOt08	#N/A	Δgbn 24h	WT 24h	0.00348812	0.173536	0.877266		3.50227
SCO1677	hypothetical protein	Δgbn 24h	WT 24h	-0.10742	0.130192	0.251441	0.575497	125.789
SCO1678	transcriptional regulator	Δgbn 24h	WT 24h	-0.0709937	0.105799	0.401937	0.7153	229.414
SCO1679	gluconokinase	Δgbn 24h	WT 24h	0.548193	0.229036	0.00117828	0.015376	63.1052
SCO1680	gluconate permease	Δgbn 24h	WT 24h	0.08673	0.137667	0.347772	0.666989	89.7753
SCO1681	gluconate dehydrogenase	Δgbn 24h	WT 24h	0.0389681	0.15186	0.630091	0.856238	46.6612
SCO1682	zinc-binding alcohol dehydrogenase	Δgbn 24h	WT 24h	0.0466874	0.159585	0.542705	0.806156	36.5321
SCO1683	amino acid permease	Δgbn 24h	WT 24h	0.10408	0.157471	0.270014	0.594634	53.5787
SCO1684	hypothetical protein	Δgbn 24h	WT 24h	0.212223	0.22354	0.0660373	0.271686	50.27
SCO1685	hypothetical protein	Δgbn 24h	WT 24h	-0.130099	0.15572	0.187932	0.493506	152.009
SCO1686	NTP pyrophosphohydrolase	Δgbn 24h	WT 24h	0.0562048	0.163258	0.45987	0.757494	35.8162
SCO1687	hypothetical protein	Δgbn 24h	WT 24h	0.0690114	0.171647	0.353413	0.67224	26.3077
SCO1688	hypothetical protein	Δgbn 24h	WT 24h	0.0401605	0.162721	0.566548	0.820013	22.3529
SCO1689	phosphotransferase	Δgbn 24h	WT 24h	-0.0205475	0.13887	0.822076	0.944755	82.2815
SCO1690	acyl-CoA dehydrogenase	Δgbn 24h	WT 24h	0.0323748	0.110176	0.706767	0.896155	177.947
SCO1691	TetR family transcriptional regulator	Δgbn 24h	WT 24h	0.0297625	0.0999142	0.717028	0.899671	390.115
SCO1692	oxidoreductase	Δgbn 24h	WT 24h	-0.170276	0.224217	0.0929192	0.326948	44.1727
SCO1693	hypothetical protein	Δgbn 24h	WT 24h	-0.114946	0.172643	0.217677	0.536816	100.948
SCO1694	penicillin acylase	Δgbn 24h	WT 24h	0.0606689	0.120953	0.506875	0.786506	148.5
SCO1695	hypothetical protein	Δgbn 24h	WT 24h	0.171072	0.111639	0.0575604	0.24833	404.223
SCO1696	hypothetical protein	Δgbn 24h	WT 24h	0.40218	0.142766	0.000627381	0.00901524	440.773
SCO1697	SoxR	Δgbn 24h	WT 24h	0.0567836	0.102882	0.503165	0.784221	239.345
SCO1698	hypothetical protein	Δgbn 24h	WT 24h	0.0791907	0.12176	0.381259	0.698928	292.757
SCO1699	transcriptional regulator	Δgbn 24h	WT 24h	0.416024	0.107628	1.5e-05	0.000389317	1519
SCO1700	hypothetical protein	Δgbn 24h	WT 24h	0.545075	0.122096	7.51e-07	2.56e-05	983.072
SCO1701	acyl-CoA dehydrogenase	Δgbn 24h	WT 24h	-0.0483187	0.162389	0.511383	0.788115	49.3617
SCO1702	transcriptional regulator	Δgbn 24h	WT 24h	0.0114078	0.123426	0.893839	0.969742	115.336
SCO1703	transcriptional regulator	Δgbn 24h	WT 24h	-0.0428792	0.126315	0.63238	0.85702	123.535
SCO1704	hypothetical protein	Δgbn 24h	WT 24h	-0.10098	0.122774	0.270095	0.594634	216.239
SCO1705	alcohol dehydrogenase	Δgbn 24h	WT 24h	-0.102226	0.131905	0.274971	0.598496	136.855
SCO1706	aldehyde dehydrogenase	Δgbn 24h	WT 24h	-0.0234958	0.122874	0.785651	0.930128	158.571
SCO1707	ABC sugar transporter, ATP-binding subunit	Δgbn 24h	WT 24h	-0.100841	0.133433	0.28154	0.605725	122.519
SCO1708	hypothetical protein	Δgbn 24h	WT 24h	-0.0198527	0.150796	0.797551	0.936073	35.3041
SCO1709	integral membrane transport protein	Δgbn 24h	WT 24h	0.105849	0.150183	0.266056	0.591004	76.6026
SCO1710	integral membrane transport protein	Δgbn 24h	WT 24h	-0.0138289	0.158209	0.839512	0.953504	34.0572
SCO1711	dehydrogenase	Δgbn 24h	WT 24h	0.31579	0.291634	0.0258558	0.148269	71.5233
SCO1712	TetR family transcriptional regulator	Δgbn 24h	WT 24h	-0.0464093	0.149294	0.578292	0.827123	51.4716
SCO1713	hypothetical protein	Δgbn 24h	WT 24h	0.0090639	0.170089	0.829089		5.59207
SCO1714	hypothetical protein	Δgbn 24h	WT 24h	0.26278	0.20235	0.0338039	0.180187	131.624
SCO1715	hgd	Δgbn 24h	WT 24h	-0.188277	0.148524	0.0702906	0.280084	354.918
SCO1716	GntR family transcriptional regulator	Δgbn 24h	WT 24h	-0.0261029	0.132452	0.764322	0.920422	127.064
SCO1717	hypothetical protein	Δgbn 24h	WT 24h	-0.0749855	0.103808	0.371502	0.689745	364.748
SCO1718	regulator	Δgbn 24h	WT 24h	0.023115	0.11596	0.792461	0.933395	123.475
SCO1719	ABC transporter ATP-binding protein	Δgbn 24h	WT 24h	-0.0413925	0.150653	0.612301	0.847739	44.0054
SCO1720	ABC-transporter transmembrane protein	Δgbn 24h	WT 24h	0.0088305	0.0884543	0.914696	0.976857	331.981
SCO1721	hypothetical protein	Δgbn 24h	WT 24h	0.0300625	0.0710948	0.644444	0.863914	1399
SCO1722	hypothetical protein	Δgbn 24h	WT 24h	0.209254	0.152014	0.0505189	0.230756	368.186
SCO1723	RNA polymerase sigma factor SigK	Δgbn 24h	WT 24h	0.313904	0.12972	0.00293374	0.0308231	345.277
SCO1724	Ser/Thr protein kinase	Δgbn 24h	WT 24h	0.123346	0.107939	0.15714	0.448986	321.775
SCO1725	hydrolase	Δgbn 24h	WT 24h	0.349087	0.222869	0.0130189	0.0930857	115.409
SCO1726	ATPase	Δgbn 24h	WT 24h	0.330119	0.127043	0.00167936	0.0201688	926.02
SCO1727	hypothetical protein	Δgbn 24h	WT 24h	0.469062	0.142912	0.000109866	0.00217553	288.658
SCO1728	GntR family transcriptional regulator	Δgbn 24h	WT 24h	0.219793	0.219148	0.0574367	0.248271	109.377
SCO1729	hypothetical protein	Δgbn 24h	WT 24h	0.284813	0.218432	0.0278794	0.156387	433.257
SCO1730	hypothetical protein	Δgbn 24h	WT 24h	0.0116165	0.114451	0.892315	0.969742	184.395
SCO1731	hypothetical protein	Δgbn 24h	WT 24h	0.139623	0.110965	0.113598	0.369244	312.404
SCO1732	hypothetical protein	Δgbn 24h	WT 24h	0.0694384	0.140837	0.44482	0.74549	196.04
SCO1733	acetyltransferase	Δgbn 24h	WT 24h	0.0698967	0.120768	0.437568	0.740406	287.599
SCO1734	cellulose-binding protein	Δgbn 24h	WT 24h	-0.0641941	0.148748	0.463519	0.760282	244.449
SCO1735	lipase	Δgbn 24h	WT 24h	0.0185095	0.162286	0.77032	0.922972	24.7833
SCO1736	MarR family transcriptional regulator	Δgbn 24h	WT 24h	0.0540285	0.16454	0.462627	0.759494	24.2607
SCO1737	hypothetical protein	Δgbn 24h	WT 24h	0.0488351	0.165527	0.526938	0.798681	34.0113
SCO1738	hypothetical protein	Δgbn 24h	WT 24h	-0.0164532	0.151794	0.828221	0.947528	52.186
SCO1739	DNA polymerase III subunit alpha	Δgbn 24h	WT 24h	-0.0360923	0.144775	0.668813	0.875706	101.563
SCO1740	hypothetical protein	Δgbn 24h	WT 24h	-0.0365753	0.165649	0.572209	0.823525	942.442
SCO1741	serine protease	Δgbn 24h	WT 24h	-0.261742	0.339699	0.0365089	0.188307	77.4399
SCO1742	ABC transporter ATP-binding protein	Δgbn 24h	WT 24h	0.0382822	0.131561	0.665009	0.873445	71.879
SCO1743	ABC-transporter transmembrane protein	Δgbn 24h	WT 24h	0.0303293	0.149244	0.710194	0.897132	43.316
SCO1744	abrA1	Δgbn 24h	WT 24h	0.0621333	0.137555	0.488365	0.777398	97.7012
SCO1745	abrA2	Δgbn 24h	WT 24h	-0.0757933	0.14096	0.405473	0.716932	84.9243
SCO1746	sal	Δgbn 24h	WT 24h	-0.189946	0.181346	0.0814303	0.303606	331.911
SCO1747	hypothetical protein	Δgbn 24h	WT 24h	0.0275662	0.107987	0.747064	0.91455	312.99
SCO1748	expression regulator	Δgbn 24h	WT 24h	0.117066	0.127571	0.212791	0.530177	350.453
SCO1749	hypothetical protein	Δgbn 24h	WT 24h	0.708447	0.149384	1.52e-07	6.03e-06	1450.6
SCO1750	acyl CoA dehydrogenase	Δgbn 24h	WT 24h	-0.0748264	0.108887	0.384933	0.700965	502.756
SCO1751	transmembrane transport protein	Δgbn 24h	WT 24h	0.180718	0.110838	0.0443959	0.212927	403.985
SCO1752	hypothetical protein	Δgbn 24h	WT 24h	0.220477	0.1163	0.0192564	0.122928	318.845
SCO1753	hypothetical protein	Δgbn 24h	WT 24h	0.204487	0.0998611	0.0162741	0.109472	1302.85
SCO1754	hypothetical protein	Δgbn 24h	WT 24h	0.220276	0.143984	0.0368469	0.188863	249.507
SCO1755	hypothetical protein	Δgbn 24h	WT 24h	0.0471296	0.110768	0.581859	0.830429	338.21
SCO1756	hypothetical protein	Δgbn 24h	WT 24h	-0.230542	0.0697168	0.000350468	0.00572689	3327.76
SCO1757	hypothetical protein	Δgbn 24h	WT 24h	0.0129327	0.0806121	0.853468	0.958256	914.2
SCO1758	GTP-binding protein EngA	Δgbn 24h	WT 24h	0.32162	0.0983255	0.000223717	0.00390632	2064.06
SCO1759	transferase	Δgbn 24h	WT 24h	0.0450272	0.0986049	0.583174	0.831324	493.621
SCO1760	cytidylate kinase	Δgbn 24h	WT 24h	-0.0199151	0.0725514	0.761265	0.919744	993.141
SCO1761	prephenate dehydrogenase	Δgbn 24h	WT 24h	0.00533373	0.0879718	0.943808	0.98711	405.224
SCO1762	chorismate mutase	Δgbn 24h	WT 24h	-0.120537	0.109398	0.168296	0.465079	233.855
SCO1763	iron-sulfur protein	Δgbn 24h	WT 24h	-0.0277296	0.150675	0.726262	0.903242	92.9675
SCO1764	hypothetical protein	Δgbn 24h	WT 24h	0.118852	0.110399	0.178044	0.478891	301.683
SCO1765	hypothetical protein	Δgbn 24h	WT 24h	0.0291314	0.0850812	0.697661	0.892135	932.782
SCO1766	glycohydrolase	Δgbn 24h	WT 24h	-0.01801	0.09318	0.817578	0.943345	2363.95
SCO1767	DNA hydrolase	Δgbn 24h	WT 24h	-0.0344777	0.0875126	0.673294	0.878505	1889.53
SCO1768	pseudouridine synthase	Δgbn 24h	WT 24h	0.041395	0.0778428	0.553528	0.812633	1182.76
SCO1769	scpB	Δgbn 24h	WT 24h	0.0733095	0.106474	0.39364	0.708172	288.182
SCO1770	scpA	Δgbn 24h	WT 24h	0.026226	0.111594	0.761776	0.919744	204.412
SCO1771	hypothetical protein	Δgbn 24h	WT 24h	-0.0551973	0.0879739	0.469844	0.7632	1425.19
SCO1772	partitioning or sporulation protein	Δgbn 24h	WT 24h	-0.0204959	0.0608253	0.718255	0.900003	4457.62
SCO1773	L-alanine dehydrogenase	Δgbn 24h	WT 24h	-0.0375914	0.11556	0.665275	0.873492	412.818
SCO1774	regulatory protein	Δgbn 24h	WT 24h	-0.146895	0.0980601	0.0744042	0.29026	1999.45
SCO1775	hypothetical protein	Δgbn 24h	WT 24h	-0.0884362	0.0870224	0.241248	0.563702	669.509
SCO1776	pyrG	Δgbn 24h	WT 24h	-0.0686128	0.0867223	0.36025	0.679564	979.021
SCO1777	hypothetical protein	Δgbn 24h	WT 24h	-0.000964842	0.0682533	0.986732	0.994998	2762.53
SCO1778	transcriptional regulator	Δgbn 24h	WT 24h	0.017095	0.10057	0.833423	0.950388	301.435
SCO1779	hypothetical protein	Δgbn 24h	WT 24h	0.0550136	0.095997	0.495045	0.780988	564.466
SCO1780	DNA repair protein	Δgbn 24h	WT 24h	-0.0921935	0.0668105	0.134308	0.411278	2549.18
SCO1781	ppnK	Δgbn 24h	WT 24h	0.178829	0.087218	0.0194721	0.12377	1209.49
SCO1782	tlyA	Δgbn 24h	WT 24h	0.111286	0.0831997	0.1299	0.403805	687.78
SCO1783	hypothetical protein	Δgbn 24h	WT 24h	-0.0323201	0.097397	0.687925	0.887513	235.023
SCO1784	hypothetical protein	Δgbn 24h	WT 24h	0.0551787	0.127995	0.539049	0.805755	135.724
SCO1785	iron-siderophore uptake system ATP-binding protein	Δgbn 24h	WT 24h	0.141043	0.12858	0.139573	0.418888	325.949
SCO1786	iron-siderophore uptake system transmembrane protein	Δgbn 24h	WT 24h	0.113231	0.143187	0.236587	0.559328	292.964
SCO1787	iron-siderophore uptake system transmembrane protein	Δgbn 24h	WT 24h	0.255152	0.196517	0.0359881	0.186532	637.007
SCO1788	hypothetical protein	Δgbn 24h	WT 24h	-0.103028	0.110857	0.239848	0.561852	380.877
SCO1789	hypothetical protein	Δgbn 24h	WT 24h	0.0269263	0.106948	0.752204	0.917098	222.491
SCO1790	hypothetical protein	Δgbn 24h	WT 24h	-0.131798	0.134308	0.170871	0.467601	359.716
SCO1791	hypothetical protein	Δgbn 24h	WT 24h	-0.190176	0.113461	0.0376927	0.191802	1162.93
SCOr04	#N/A	Δgbn 24h	WT 24h	0.00728912	0.174928	0.495589		0.698725
SCOr05	#N/A	Δgbn 24h	WT 24h	-0.00421572	0.174171	0.798665	0.936666	28693.2
SCOr06	#N/A	Δgbn 24h	WT 24h	0.00229385	0.174458			10310.4
SCO1792	3-methyladenine DNA glycosylase	Δgbn 24h	WT 24h	0.343416	0.203411	0.0112118	0.0839862	99.329
SCO1793	hypothetical protein	Δgbn 24h	WT 24h	-0.403422	0.135663	0.000365268	0.00591638	828.422
SCO1794	hypothetical protein	Δgbn 24h	WT 24h	-0.190613	0.116289	0.0394487	0.196207	1067.16
SCO1795	hypothetical protein	Δgbn 24h	WT 24h	0.71585	0.225265	9.28e-05	0.00189424	1855.96
SCO1796	hypothetical protein	Δgbn 24h	WT 24h	0.845946	0.0591678	1.95e-47	3.6e-44	5449.72
SCO1797	hypothetical protein	Δgbn 24h	WT 24h	0.0452365	0.0820932	0.530629	0.800477	931.882
SCO1798	ABC transporter ATP-binding protein	Δgbn 24h	WT 24h	0.0825354	0.0821113	0.254446	0.578792	1046.8
SCO1799	hypothetical protein	Δgbn 24h	WT 24h	-0.117363	0.094754	0.142774	0.424164	871.37
SCO1800	chpE	Δgbn 24h	WT 24h	-0.158319	0.119545	0.0940302	0.329463	17533.1
SCO1801	two component response regulator	Δgbn 24h	WT 24h	-0.806153	0.289138	0.000262855	0.0044941	128.853
SCO1802	two-component system sensor kinase	Δgbn 24h	WT 24h	-0.914361	0.267706	3.19e-05	0.000755811	228.357
SCO1803	oxidoreductase	Δgbn 24h	WT 24h	-1.2188	0.822856	0.0037838		8.39532
SCO1804	S-adenosylmethionine:tRNA ribosyltransferase-isomerase	Δgbn 24h	WT 24h	-0.168018	0.304087	0.00998622	0.0769918	14.2287
SCO1805	hypothetical protein	Δgbn 24h	WT 24h	0.354053	0.472236	0.019591	0.124205	172.481
SCO1806	ABC transporter ATP-binding protein	Δgbn 24h	WT 24h	-0.157775	0.0743691	0.0189299	0.121685	2290.72
SCO1807	hypothetical protein	Δgbn 24h	WT 24h	-0.0565639	0.130864	0.529425	0.799986	200.311
SCO1808	phosphoserine phosphatase	Δgbn 24h	WT 24h	-0.263075	0.0834842	0.000470235	0.00714641	1005.31
SCO1809	hypothetical protein	Δgbn 24h	WT 24h	-0.177122	0.0885016	0.021647	0.13346	1360.94
SCO1810	hypothetical protein	Δgbn 24h	WT 24h	0.0794167	0.137578	0.388201	0.704783	135.553
SCO1811	hypothetical protein	Δgbn 24h	WT 24h	0.0446123	0.149038	0.594856	0.836877	76.819
SCO1812	integral membrane transporter	Δgbn 24h	WT 24h	-0.232314	0.176601	0.0436262	0.210879	157.91
SCO1813	GntR family transcriptional regulator	Δgbn 24h	WT 24h	-0.271791	0.167005	0.0203438	0.127771	187.741
SCO1814	inhA	Δgbn 24h	WT 24h	-0.150449	0.0942344	0.061018	0.256651	886.738
SCO1815	fabG	Δgbn 24h	WT 24h	-0.0750801	0.0882036	0.324344	0.648513	1057.7
SCO1816	hypothetical protein	Δgbn 24h	WT 24h	-0.139041	0.0810084	0.0529195	0.237478	976.823
SCO1817	hypothetical protein	Δgbn 24h	WT 24h	-0.242233	0.0842068	0.00129001	0.016456	759.531
SCO1818	tyrS	Δgbn 24h	WT 24h	-0.0305819	0.077402	0.658999	0.870727	2124.63
SCO1819	hypothetical protein	Δgbn 24h	WT 24h	0.0200475	0.102113	0.82388	0.945344	3345.4
SCO1820	hypothetical protein	Δgbn 24h	WT 24h	0.201253	0.174661	0.0703432	0.280084	155.531
SCO1821	moaA	Δgbn 24h	WT 24h	-0.0102336	0.0721852	0.874895	0.965771	827.782
SCO1822	transmembrane transport protein	Δgbn 24h	WT 24h	0.0321216	0.0956238	0.69034	0.8885	550.62
SCO1823	hypothetical protein	Δgbn 24h	WT 24h	0.0225122	0.12084	0.799988	0.936701	154.728
SCO1824	ssp	Δgbn 24h	WT 24h	-0.2126	0.144804	0.04254	0.206575	533.07
SCO1825	hypothetical protein	Δgbn 24h	WT 24h	-0.147435	0.157656	0.146589	0.431702	86.423
SCO1826	hypothetical protein	Δgbn 24h	WT 24h	-0.0714002	0.121166	0.42456	0.731741	154.615
SCO1827	DNA polymerase III subunit epsilon	Δgbn 24h	WT 24h	-0.152081	0.102049	0.0716033	0.283137	661.213
SCO1828	hypothetical protein	Δgbn 24h	WT 24h	0.111118	0.145376	0.242766	0.56528	528.115
SCO1829	hypothetical protein	Δgbn 24h	WT 24h	0.148376	0.0924627	0.0611451	0.256747	727.531
SCO1830	hypothetical protein	Δgbn 24h	WT 24h	-0.0866465	0.160731	0.327674	0.651073	141.92
SCO1831	oxidoreductase	Δgbn 24h	WT 24h	0.473504	0.107992	1.33e-06	4.38e-05	592.566
SCO1832	hypothetical protein	Δgbn 24h	WT 24h	0.280792	0.0961159	0.000876971	0.012062	946.174
SCO1833	hypothetical protein	Δgbn 24h	WT 24h	0.0653499	0.10394	0.437285	0.740097	1024.47
SCO1834	hypothetical protein	Δgbn 24h	WT 24h	-0.0286099	0.107494	0.738144	0.909564	1126.63
SCO1835	hypothetical protein	Δgbn 24h	WT 24h	-0.0898184	0.121356	0.322414	0.647985	563.06
SCO1836	stress-like protein	Δgbn 24h	WT 24h	-0.204834	0.128241	0.0383083	0.193533	1618.93
SCO1837	hypothetical protein	Δgbn 24h	WT 24h	-0.604918	0.196477	0.000149698	0.00281342	466.215
SCO1838	enoyl-CoA hydratase/isomerase	Δgbn 24h	WT 24h	-2.9975	0.0886546	1.16e-251	8.56e-248	2505.38
SCO1839	transcriptional regulator	Δgbn 24h	WT 24h	-14.6271	3.42116	8.43e-29	5.66e-26	1559.38
SCO1840	ABC transporter ATP-binding protein	Δgbn 24h	WT 24h	0.20281	0.0781707	0.00377227	0.0371989	2144.41
SCO1841	hypothetical protein	Δgbn 24h	WT 24h	0.0821674	0.107399	0.339964	0.660087	1004.92
SCO1842	hypothetical protein	Δgbn 24h	WT 24h	-0.0820777	0.077297	0.239246	0.561361	1736.93
SCO1843	hypothetical protein	Δgbn 24h	WT 24h	0.0841302	0.136345	0.361703	0.680923	1140.5
SCO1844	aldolase	Δgbn 24h	WT 24h	-0.125828	0.128021	0.185829	0.490548	257.24
SCO1845	pitH2	Δgbn 24h	WT 24h	-0.0636951	0.0865047	0.395079	0.70983	622.116
SCO1846	hypothetical protein	Δgbn 24h	WT 24h	-0.0181451	0.13884	0.829742	0.94824	51.7439
SCO1847	cobD	Δgbn 24h	WT 24h	-0.416206	0.129161	0.000171184	0.00315304	611.499
SCO1848	cobQ	Δgbn 24h	WT 24h	-0.528917	0.104886	4.56e-08	1.9e-06	827.693
SCO1849	cobN	Δgbn 24h	WT 24h	-0.507441	0.114693	9.84e-07	3.3e-05	2526.88
SCO1850	chelatase	Δgbn 24h	WT 24h	-0.452933	0.134531	8.18e-05	0.00171103	1378.3
SCO1851	cobO	Δgbn 24h	WT 24h	-0.375252	0.146661	0.00147367	0.0182015	388.64
SCO1852	cobB	Δgbn 24h	WT 24h	-0.318494	0.122294	0.00171608	0.0205763	607.4
SCO1853	cobI	Δgbn 24h	WT 24h	-0.413459	0.138485	0.000347714	0.00570558	372.201
SCO1854	permease	Δgbn 24h	WT 24h	-0.234599	0.114947	0.0125482	0.0907008	491.354
SCO1855	precorrin-4 C11-methyltransferase	Δgbn 24h	WT 24h	-0.374961	0.119625	0.000258312	0.0044473	473.886
SCO1856	precorrin-6Y C5,15-methyltransferase	Δgbn 24h	WT 24h	-0.47965	0.18878	0.000970292	0.0131016	605.966
SCO1857	bifunctional CbiGH	Δgbn 24h	WT 24h	-0.397874	0.122268	0.000155032	0.0028989	1117.81
SCO1858	hypothetical protein	Δgbn 24h	WT 24h	-0.422075	0.144614	0.000348391	0.00570558	709.126
SCO1859	hypothetical protein	Δgbn 24h	WT 24h	-0.0612572	0.0900978	0.429986	0.734444	3727.09
SCO1860	hypothetical protein	Δgbn 24h	WT 24h	-0.199288	0.083456	0.00718951	0.0604983	14652.7
SCO1861	hypothetical protein	Δgbn 24h	WT 24h	-0.0390267	0.109347	0.646464	0.864218	208.501
SCO1862	hypothetical protein	Δgbn 24h	WT 24h	0.124813	0.144434	0.202357	0.515027	114.291
SCO1863	hypothetical protein	Δgbn 24h	WT 24h	-0.122676	0.0858862	0.101142	0.344415	881.793
SCO1864	acetyltransferase	Δgbn 24h	WT 24h	-0.181732	0.210088	0.0949176	0.331628	1060.79
SCO1865	diaminobutyrate--2-oxoglutarate aminotransferase	Δgbn 24h	WT 24h	-0.263435	0.212519	0.0340614	0.180601	1704.47
SCO1866	L-ectoine synthase	Δgbn 24h	WT 24h	-0.157602	0.191157	0.125279	0.394254	602.352
SCO1867	ectD	Δgbn 24h	WT 24h	-0.0107948	0.124482	0.874057	0.965759	999.709
SCO1868	hypothetical protein	Δgbn 24h	WT 24h	0.124848	0.115787	0.167957	0.464978	744.08
SCO1869	hypothetical protein	Δgbn 24h	WT 24h	0.0405822	0.119348	0.646611	0.864218	339.921
SCO1870	hypothetical protein	Δgbn 24h	WT 24h	-0.0468541	0.0898485	0.538001	0.804876	328.5
SCO1871	aldehyde dehydrogenase	Δgbn 24h	WT 24h	-0.332394	0.100331	0.000186217	0.00334647	723.865
SCO1872	IclR family transcriptional regulator	Δgbn 24h	WT 24h	-0.168113	0.121811	0.07466	0.290494	221.132
SCO1873	acetyltransferase	Δgbn 24h	WT 24h	-0.00865966	0.0882043	0.907257	0.974309	434.043
SCO1874	hypothetical protein	Δgbn 24h	WT 24h	-0.0951464	0.140831	0.308546	0.634593	112.683
SCO1875	penicillin binding protein	Δgbn 24h	WT 24h	0.13968	0.10654	0.106788	0.355235	533.773
SCO1876	RNA polymerase sigma factor	Δgbn 24h	WT 24h	0.0575131	0.156304	0.481791	0.772147	57.8059
SCO1877	hypothetical protein	Δgbn 24h	WT 24h	-0.00364361	0.155623	0.95909	0.989033	33.4632
SCO1878	hypothetical protein	Δgbn 24h	WT 24h	-0.0471796	0.169999	0.452439	0.751791	44.4279
SCO1879	pectinesterase	Δgbn 24h	WT 24h	-0.0209829	0.172125	0.59281		5.81966
SCO1880	pectate lyase	Δgbn 24h	WT 24h	-0.0461537	0.172057	0.427335	0.733055	14.9488
SCO1881	hypothetical protein	Δgbn 24h	WT 24h	0.0672651	0.179683	0.279741		12.7736
SCO1882	sugar-binding protein	Δgbn 24h	WT 24h	0.000417968	0.14625	0.996433	0.997846	53.0596
SCO1883	xylanase	Δgbn 24h	WT 24h	-0.057038	0.151202	0.501871	0.783683	54.6416
SCO1884	hypothetical protein	Δgbn 24h	WT 24h	0.037868	0.174666	0.401235		10.2578
SCO1885	oxidoreductase	Δgbn 24h	WT 24h	0.0042816	0.163905	0.943164	0.987024	15.0116
SCO1886	integral membrane transport protein	Δgbn 24h	WT 24h	-0.107926	0.205583	0.119037	0.38094	16.6342
SCO1887	integral membrane transport protein	Δgbn 24h	WT 24h	0.0392238	0.164694	0.557917	0.815996	24.4364
SCO1888	dihydroxy-acid dehydratase	Δgbn 24h	WT 24h	0.00475118	0.143239	0.955266	0.988586	51.5965
SCO1889	dihydropicolinate synthase	Δgbn 24h	WT 24h	-0.09277	0.169458	0.286526	0.610758	57.8318
SCO1890	transcriptional regulator	Δgbn 24h	WT 24h	-0.0244089	0.152498	0.751781	0.916885	48.4531
SCO1891	hypothetical protein	Δgbn 24h	WT 24h	0.120974	0.218576	0.0873018	0.316025	16.1278
SCO1892	integral membrane efflux protein	Δgbn 24h	WT 24h	0.00691406	0.141794	0.936149	0.983022	73.0284
SCO1893	lyase	Δgbn 24h	WT 24h	-0.0691809	0.113813	0.430754	0.735278	157.451
SCO1894	hypothetical protein	Δgbn 24h	WT 24h	-0.217846	0.202239	0.0605779	0.256213	66.966
SCO1895	5-dehydro-4-deoxyglucarate dehydratase	Δgbn 24h	WT 24h	-0.00468531	0.142608	0.953802	0.988586	60.0382
SCO1896	hypothetical protein	Δgbn 24h	WT 24h	-0.0530509	0.144147	0.557466	0.81588	80.7183
SCO1897	transcriptional regulator	Δgbn 24h	WT 24h	-0.348986	0.124846	0.000835175	0.0115734	5500.85
SCO1898	substrate binding protein	Δgbn 24h	WT 24h	-0.403111	0.141443	0.000416628	0.00651952	7229.48
SCO1899	integral membrane sugar transport protein	Δgbn 24h	WT 24h	-0.323595	0.135523	0.00284309	0.0300416	3343.13
SCO1900	integral membrane sugar transport protein	Δgbn 24h	WT 24h	-0.447818	0.136638	0.000106922	0.00212863	3898.62
SCO1901	zinc-binding dehydrogenase	Δgbn 24h	WT 24h	-0.420737	0.124156	9.15e-05	0.00187181	6024.78
SCO1902	hypothetical protein	Δgbn 24h	WT 24h	-0.319786	0.129575	0.00241899	0.0265873	949.481
SCO1903	transport associated protein	Δgbn 24h	WT 24h	0.0224348	0.0819352	0.752888	0.917212	2252.79
SCO1904	transcriptional regulator	Δgbn 24h	WT 24h	0.362046	0.481388	0.0185482	0.120278	1575.4
SCO1905	hypothetical protein	Δgbn 24h	WT 24h	0.14967	0.26072	0.0320317	0.17345	7180.96
SCO1906	hypothetical protein	Δgbn 24h	WT 24h	0.115217	0.0836797	0.118259	0.379106	672.895
SCO1907	hypothetical protein	Δgbn 24h	WT 24h	-0.0082739	0.0759931	0.871737	0.964779	2982.38
SCO1908	large hypothetical protein	Δgbn 24h	WT 24h	-1.47292	0.234671	1.72e-11	1.29e-09	566.325
SCO1909	hypothetical protein	Δgbn 24h	WT 24h	-3.43992	0.487389	7.45e-14	7.43e-12	301.189
SCO1910	alanine-rich protein	Δgbn 24h	WT 24h	-0.192377	0.238926	0.0818391	0.304209	627.075
SCO1911	hypothetical protein	Δgbn 24h	WT 24h	-0.282972	0.239287	0.0321421	0.17392	721.044
SCO1912	dihydrodipicolinate synthase	Δgbn 24h	WT 24h	-0.022816	0.0917577	0.768771	0.922525	394.586
SCO1913	small membrane protein	Δgbn 24h	WT 24h	-0.257967	0.107418	0.00454465	0.043368	294.44
SCO1914	hypothetical protein	Δgbn 24h	WT 24h	0.143544	0.203413	0.132325	0.408422	50.3903
SCO1915	hypothetical protein	Δgbn 24h	WT 24h	0.0767603	0.102077	0.357927	0.677163	271.063
SCO1916	transferase	Δgbn 24h	WT 24h	-0.0838399	0.0773383	0.22525	0.545652	1597.79
SCO1917	hypothetical protein	Δgbn 24h	WT 24h	-0.125373	0.169294	0.196064	0.504749	55.978
SCO1918	hypothetical protein	Δgbn 24h	WT 24h	0.342534	0.36893	0.022055	0.134826	29.7835
SCO1919	hypothetical protein	Δgbn 24h	WT 24h	-0.230716	0.0807617	0.00150738	0.0185559	1056.63
SCO1920	hypothetical protein	Δgbn 24h	WT 24h	-0.197112	0.077209	0.00539356	0.049039	1653.76
SCO1921	aminotransferase	Δgbn 24h	WT 24h	-0.158091	0.0630356	0.00696046	0.0590241	3734.34
SCO1922	ABC transporter ATP-binding protein	Δgbn 24h	WT 24h	-0.0769437	0.0673548	0.221686	0.541238	3054.21
SCO1923	dioxygenase ferredoxin subunit	Δgbn 24h	WT 24h	-0.149659	0.0876835	0.0499195	0.229437	922.786
SCO1924	hypothetical protein	Δgbn 24h	WT 24h	-0.234656	0.0684085	0.000214198	0.00376683	3006.37
SCO1925	hypothetical protein	Δgbn 24h	WT 24h	-0.200183	0.0737985	0.00288824	0.0303882	5455.95
SCO1926	DNA-binding protein	Δgbn 24h	WT 24h	-0.175277	0.0763297	0.0108656	0.0820584	1933.69
SCO1927	aminoglycoside acetyltransferase	Δgbn 24h	WT 24h	0.171448	0.12895	0.0769307	0.296561	192.993
SCO1928	ABC transporter ATP-binding protein	Δgbn 24h	WT 24h	-0.0175102	0.0777789	0.799422	0.936666	643.64
SCO1929	integral membrane transport protein	Δgbn 24h	WT 24h	-0.0919818	0.0954833	0.250057	0.573934	335.401
SCO1930	integral membrane transport protein	Δgbn 24h	WT 24h	0.00826917	0.0747737	0.893603	0.969742	846.622
SCO1931	hypothetical protein	Δgbn 24h	WT 24h	0.0604808	0.0998807	0.462114	0.758821	261.754
SCO1932	hypothetical protein	Δgbn 24h	WT 24h	-0.0687484	0.11459	0.433942	0.73777	297.816
SCO1933	hypothetical protein	Δgbn 24h	WT 24h	-0.0670601	0.118111	0.451621	0.750835	194.344
SCO1934	protoheme IX farnesyltransferase	Δgbn 24h	WT 24h	-0.0377526	0.0847849	0.608477	0.846368	1006.8
SCO1935	tktA1	Δgbn 24h	WT 24h	-0.00890747	0.0711278	0.888125	0.968522	15583.6
SCO1936	tal2	Δgbn 24h	WT 24h	0.039381	0.0721849	0.551648	0.812125	8637.61
SCO1937	zwf2	Δgbn 24h	WT 24h	0.0621805	0.0706051	0.335556	0.656806	6695.89
SCO1938	hypothetical protein	Δgbn 24h	WT 24h	0.0212701	0.0665304	0.73046	0.90524	3215.81
SCO1939	6-phosphogluconolactonase	Δgbn 24h	WT 24h	0.0945419	0.08371	0.198807	0.509246	2693.72
SCO1940	hypothetical protein	Δgbn 24h	WT 24h	0.508637	0.0984922	2.64e-08	1.14e-06	727.474
SCO1941	hypothetical protein	Δgbn 24h	WT 24h	0.42457	0.102	4.25e-06	0.00012718	865.778
SCO1942	pgi2	Δgbn 24h	WT 24h	0.166328	0.0696072	0.00921172	0.0729237	1659.02
SCO1943	RbpB	Δgbn 24h	WT 24h	-0.00937299	0.0683815	0.881691	0.968366	1837.44
SCO1944	secG	Δgbn 24h	WT 24h	0.0498555	0.0980353	0.541402	0.806048	678.537
SCO1945	tpiA	Δgbn 24h	WT 24h	-0.187304	0.0662045	0.00221907	0.0249848	3799.01
SCO1946	pgk	Δgbn 24h	WT 24h	-0.139768	0.0764756	0.0392265	0.195413	4169.36
SCO1947	gap1	Δgbn 24h	WT 24h	-0.160082	0.0820482	0.0279277	0.156387	10413.5
SCO1948	zinc-binding carboxypeptidase	Δgbn 24h	WT 24h	-1.30068	0.155967	4.03e-18	6.92e-16	953.687
SCO1949	hypothetical protein	Δgbn 24h	WT 24h	-0.0160192	0.174516	0.496069		2.40613
SCO1950	whiA	Δgbn 24h	WT 24h	-0.108619	0.0891265	0.158286	0.450758	2574.44
SCO1951	hypothetical protein	Δgbn 24h	WT 24h	-0.0847938	0.0718799	0.193617	0.501143	1161.06
SCO1952	hypothetical protein	Δgbn 24h	WT 24h	0.0704283	0.0901075	0.360615	0.679611	949.329
SCO1953	uvrC	Δgbn 24h	WT 24h	-0.109275	0.0701464	0.0878145	0.316778	1445.58
SCO1954	hypothetical protein	Δgbn 24h	WT 24h	-0.17619	0.166054	0.0966706	0.334274	233.018
SCO1955	iron sulfur binding protein	Δgbn 24h	WT 24h	-0.140014	0.167441	0.161186	0.454397	101.106
SCO1956	LacI family transcription regulator	Δgbn 24h	WT 24h	-0.254234	0.0815509	0.000560733	0.00825771	758.975
SCO1957	fructokinase	Δgbn 24h	WT 24h	-0.326321	0.100132	0.000218309	0.00383	631.824
SCO1958	uvrA	Δgbn 24h	WT 24h	-0.0906261	0.0634692	0.123772	0.391273	2607.29
SCO1959	mycothiol-dependent maleylpyruvate isomerase	Δgbn 24h	WT 24h	-0.272633	0.0988412	0.00150204	0.0185209	712.634
SCO1960	hydrolase	Δgbn 24h	WT 24h	0.0898943	0.0827821	0.217161	0.536417	943.856
SCO1961	aroQ	Δgbn 24h	WT 24h	0.0383877	0.107579	0.653223	0.867833	319.345
SCO1962	ionic transporter	Δgbn 24h	WT 24h	0.173409	0.153377	0.0950933	0.331928	392.161
SCO1963	integral membrane export protein	Δgbn 24h	WT 24h	0.0607899	0.118032	0.496783	0.781687	188.16
SCO1964	export associated protein	Δgbn 24h	WT 24h	0.00719732	0.0839734	0.922499	0.979683	1498.93
SCO1965	export associated protein	Δgbn 24h	WT 24h	0.0240474	0.0700817	0.711589	0.897544	1678.49
SCO1966	uvrB	Δgbn 24h	WT 24h	-0.00240117	0.0863857	0.973574	0.991516	1428.2
SCO1967	hypothetical protein	Δgbn 24h	WT 24h	-0.0117399	0.104471	0.887118	0.968486	467.738
SCO1968	glpQ2	Δgbn 24h	WT 24h	-0.127476	0.120307	0.165244	0.460942	2575.31
SCO1969	DNA-methyltransferase	Δgbn 24h	WT 24h	-0.0827488	0.131129	0.366826	0.685572	683.321
SCO1970	dioxygenase	Δgbn 24h	WT 24h	-0.025937	0.115146	0.767576	0.921783	238.34
SCO1971	hypothetical protein	Δgbn 24h	WT 24h	-0.071075	0.122651	0.428039	0.733355	194.376
SCO1972	sugar kinase	Δgbn 24h	WT 24h	-0.312139	0.17139	0.0109643	0.0825505	261.989
SCO1973	hypothetical protein	Δgbn 24h	WT 24h	0.0162893	0.105557	0.847239	0.956209	455.818
SCO1975	hypothetical protein	Δgbn 24h	WT 24h	-0.0247899	0.108194	0.775181	0.924958	309.009
SCO1976	hypothetical protein	Δgbn 24h	WT 24h	0.0503591	0.129902	0.572838	0.823999	136.09
SCO1977	oxidoreductase	Δgbn 24h	WT 24h	0.159738	0.0990381	0.054375	0.241936	470.599
SCO1978	AbaA-like protein	Δgbn 24h	WT 24h	-0.132571	0.183491	0.168785	0.465453	44.324
SCO1979	DNA-binding protein	Δgbn 24h	WT 24h	-0.0645233	0.102497	0.433936	0.73777	300.537
SCO1980	hypothetical protein	Δgbn 24h	WT 24h	0.122384	0.0915802	0.119695	0.382383	616.875
SCO1981	hypothetical protein	Δgbn 24h	WT 24h	0.346776	0.139077	0.00199915	0.0230354	436.486
SCO1982	hypothetical protein	Δgbn 24h	WT 24h	0.368701	0.124237	0.000444164	0.00686317	455.489
SCO1983	hypothetical protein	Δgbn 24h	WT 24h	0.0192291	0.146316	0.81419	0.941834	44.2497
SCO1984	hydrolase	Δgbn 24h	WT 24h	0.0794867	0.143868	0.381915	0.699089	86.6472
SCO1985	hypothetical protein	Δgbn 24h	WT 24h	-0.077976	0.179734	0.270222	0.594634	280.367
SCO1986	hypothetical protein	Δgbn 24h	WT 24h	0.276067	0.266408	0.0353201	0.184364	345.644
SCO1987	hypothetical protein	Δgbn 24h	WT 24h	0.178707	0.265905	0.0558361	0.244486	346.503
SCO1988	hypothetical protein	Δgbn 24h	WT 24h	0.0932629	0.185428	0.220709	0.540471	486.714
SCO1989	aminopeptidase	Δgbn 24h	WT 24h	-0.00301137	0.0907762	0.968904	0.991235	762.33
SCO1990	hypothetical protein	Δgbn 24h	WT 24h	-0.0242066	0.150074	0.755435	0.917235	79.1738
SCO1991	hypothetical protein	Δgbn 24h	WT 24h	-0.13262	0.0987864	0.108369	0.358931	602.193
SCO1992	hypothetical protein	Δgbn 24h	WT 24h	-0.183318	0.118636	0.0502136	0.230147	494.951
SCO1993	hypothetical protein	Δgbn 24h	WT 24h	-0.28439	0.14301	0.00955547	0.0742913	748.194
SCO1994	hypothetical protein	Δgbn 24h	WT 24h	0.0163176	0.137633	0.849966	0.957165	106.9
SCO1995	hypothetical protein	Δgbn 24h	WT 24h	0.0906299	0.139715	0.331374	0.653658	171.506
SCO1996	coaE	Δgbn 24h	WT 24h	-0.186069	0.0997408	0.0269775	0.152804	439.878
SCO1997	hypothetical protein	Δgbn 24h	WT 24h	-0.451047	0.162434	0.000554464	0.00819712	709.229
SCO1998	rpsA	Δgbn 24h	WT 24h	-0.102261	0.0597581	0.0663907	0.272523	33449.5
SCO1999	hypothetical protein	Δgbn 24h	WT 24h	-0.0748611	0.112048	0.391396	0.706865	250.141
SCO2000	ATP-binding RNA helicase	Δgbn 24h	WT 24h	-0.024962	0.0864396	0.73782	0.909318	544.634
SCO2001	hypothetical protein	Δgbn 24h	WT 24h	0.0569186	0.0653654	0.348124	0.666989	2233.27
SCO2002	hypothetical protein	Δgbn 24h	WT 24h	-0.0498167	0.138884	0.573128	0.824206	178.906
SCO2003	polA	Δgbn 24h	WT 24h	-0.109042	0.0714038	0.0933646	0.327752	2904.07
SCO2004	formate dehydrogenase	Δgbn 24h	WT 24h	-0.155839	0.110603	0.0793933	0.300409	754.771
SCO2005	hypothetical protein	Δgbn 24h	WT 24h	-0.0899979	0.11003	0.30105	0.627591	306.929
SCO2006	hypothetical protein	Δgbn 24h	WT 24h	-0.0709516	0.124534	0.440387	0.741779	112.433
SCO2007	hypothetical protein	Δgbn 24h	WT 24h	-0.00498769	0.148635	0.947654	0.988333	39.7467
SCO2008	branched-chain amino acid ABC transporter substrate-binding protein	Δgbn 24h	WT 24h	-0.00373975	0.0865044	0.958468	0.988997	6408.99
SCO2009	branched-chain amino acid ABC transporter permease	Δgbn 24h	WT 24h	0.0851102	0.101955	0.312118	0.637386	573.239
SCO2010	branched-chain amino acid ABC transporter permease	Δgbn 24h	WT 24h	0.227395	0.0930108	0.00506696	0.0468979	664.664
SCO2011	branched-chain amino acid ABC transporter ATP-binding protein	Δgbn 24h	WT 24h	0.0765531	0.0967021	0.342049	0.662236	552.596
SCO2012	branched-chain amino acid ABC transporter ATP-binding protein	Δgbn 24h	WT 24h	0.159772	0.103312	0.0608722	0.256476	384.104
SCO2013	two-component system response regulator	Δgbn 24h	WT 24h	-0.100885	0.0759767	0.140022	0.419484	1066.61
[truncated: 29,424 more rows]
